# Supplementary material for: Tribbles ortholog NIPI-3 and bZIP transcription factor CEBP-1 regulate a Caenorhabditis elegans intestinal immune surveillance pathway
Source: BMC Biol. 2016 Dec 7;14:105. doi: 10.1186/s12915-016-0334-6 (PMC5143455; doi:10.1186/s12915-016-0334-6)
Supplement: Additional file 1: Table S1. — Testing whether ToxA-responsive genes defend against ToxA. This table lists the genes that were previously found to be significantly induced by E. coli expressing ToxA [5] and were inhibited either by RNAi or with mutant alleles to determine whether they are necessary for ToxA resistance. (XLSX 15 kb) [file 12915_2016_334_MOESM1_ESM.xlsx]

## Sheet: Sheet1
Gene ID	Gene Name	Fold Change on ToxA	Tested by
F11D11.3		140.7	RNAi
F14F9.3		140.3	RNAi
F52F10.4	oac-32	66.1	RNAi
T24E12.5		64.6	RNAi
Y51B9A.8		63.3	RNAi
F33H12.5	sri-36	49.2	RNAi
M176.1	arrd-3	41.1	RNAi
K11H12.3		35.7	RNAi
Y17D7B.3		33.8	RNAi
R07H5.10	zip-6	25.3	RNAi
F33H12.2	sri-39	21.7
T07H3.2	bath-46	19.5	RNAi
F21C10.4		19.1	RNAi
T19C9.8		18.2	RNAi
K10D11.2		17.8	RNAi
C08E3.10	fbxa-158	17.7	RNAi
K10G4.3		17.3	RNAi
H43E16.1		15.8	RNAi
T16A1.7	trpl-5	15.1	trpl-5(ok1507) trpl-5(ok1499)
C07G3.2	irg-1	14.3	RNAi
Y58A7A.4		14	RNAi
C10F3.3	acy-2	13.2	RNAi
F53A9.1		12.7	RNAi
T21E8.1	pgp-6	11.4	RNAi
Y43F8B.14		11.4	RNAi
C49G7.5	irg-2	11.2	RNAi
K11H12.4		11	RNAi
B0507.1		10.3	RNAi
T05F1.9		9.9	RNAi
T16G1.5		9.9	RNAi
Y70C5C.6	nhr-112	9.8	RNAi
C06B3.7		9.6	RNAi
Y113G7B.14		9.6	RNAi
F14F9.4		9.3	RNAi
H02F09.3		8.9	RNAi
K08E7.7	cul-6	8.1	cul-6(ok1614)
Y69A2AR.12		7.9
Y38H6C.9		7.6	RNAi
ZC410.1	nhr-11	7.5	RNAi
T23F4.2		7.3	RNAi
ZK177.3		7.2	RNAi
Y26D4A.21		7.2
C31A11.7	oac-7	7	RNAi
C48D5.1	nhr-6	7	RNAi
F53A9.2		7	RNAi
CD4.2	crn-2	6.9	RNAi
Y22F5A.6	lys-3	6.3	RNAi
C05A9.1	pgp-5	6.1	RNAi
H01A20.1	nhr-3	6	nhr-3(ok1008) nhr-3(ok1008)
T19D12.4		6	RNAi
Y69A2AR.25		6
H23L24.5	pme-4	5.7
Y75B8A.39		5.7
F21C10.3		5.7	RNAi
K11D12.4	cpt-4	5.5	RNAi
Y75B8A.28		5.5	RNAi
F16B4.12	nhr-117	5.5	nhr-117(ok707) nhr-117(gk72)
F53B2.8		5.4	RNAi
C06C6.4	nhr-63	5.3	RNAi
T07C5.1	ugt-50	5.3	RNAi
F35E12.4		5.2	RNAi
Y41D4B.18		5.1
F13A7.11		5.1	RNAi
Y58A7A.5		5
B0365.6	clec-41	5	RNAi
F09F7.5		5
Y37H2A.14		4.9
T27F2.4		4.7	T27F2.4(ok3462)
F45E4.1	arf-1.1	4.7	arf-1.1&F45E4.7(ok1840)
K09D9.1		4.6	RNAi
ZK131.4	his-10	4.6	RNAi
F54B8.4		4.6	RNAi
C08E3.5	fbxa-162	4.5	RNAi
Y38E10A.5	clec-4	4.5	clec-4(ok2050)
C25D7.4	fbxa-82	4.4	RNAi
ZK131.5	his-11	4.4	RNAi
C10C5.2		4.4	RNAi
W06B3.2	sma-5	4.3
ZC416.4	kgb-2	4.3	RNAi
ZK822.1		4.3
K09A9.1	nipi-3	4.3	nipi-3(fr4)
F14H8.6	cng-1	4.3	RNAi
M60.5	kqt-2	4.3	kqt-2(ok732)
M60.2		4.3	RNAi
T16G1.6		4.2	RNAi
F56D6.2	clec-67	4.2	RNAi
F35E12.9		4.2	RNAi
Y17G7B.11		4.1	RNAi
R13F6.6	zak-1	4.1	RNAi
C34D1.5	zip-5	4	RNAi
F16H6.10		4	RNAi
C02F5.5		4	RNAi
F29G9.4	fos-1	3.9	RNAi
T24C4.4		3.9	RNAi
C52B9.6	twk-28	3.9	RNAi
C46F9.1	math-22	3.8	RNAi
Y58A7A.3		3.8	Y58A7A.3(ok3376)
F56D2.5		3.8
Y17D7B.2		3.8	RNAi
T04F8.7		3.8	RNAi
Y39G10AR.6	ugt-31	3.7
ZK896.5		3.6	RNAi
F47A4.5		3.6	RNAi
F08F3.7	cyp-14A5	3.5	RNAi
T23C6.3	cnp-3	3.4	RNAi
C49G7.12		3.3
ZK177.9		3.3	RNAi
ZK418.7		3.3	RNAi
T12G3.1		3.3	RNAi
M01G12.9		3.2	RNAi
F15A8.6		3.2	RNAi
E02C12.8		3.2	RNAi
T10H4.12	cpr-3	3.2	RNAi
Y46D2A.2		3.2
M04C3.2		3.1	RNAi
K11C4.4	odc-1	3.1	RNAi
T19D12.1		3	RNAi
Y56A3A.33		3	Y56A3A.33(ok1544)
F09B9.1	oac-14	3	RNAi
F19B2.5		3	RNAi
C49G7.10		3	RNAi
C02F5.8	tsp-1	3	RNAi
F36G3.1		2.9	RNAi
F28E10.2		2.9	RNAi
F48F7.2	syn-2	2.9	RNAi
F36G9.12	oac-20	2.8
Y38H6C.11	fbxa-150	2.8	RNAi
C49C3.9		2.8	RNAi
T06C12.13	nhr-213	2.7	RNAi
ZK131.6	his-12	2.7	RNAi
C52B9.7	paf-2	2.6	RNAi
M04C3.1		2.6	RNAi
B0218.2		2.6	RNAi
Y41D4B.16		2.5
K08D8.4		2.5
K03C7.2	fkh-9	2.5
Y22F5A.1	nhr-232	2.3	RNAi
C01B7.4	magu-2	2.3	RNAi
K11D12.5		2.3	RNAi
K11D12.10	mlk-1	2.3	mlk-1(ok2471)
F16H11.5	nhr-45	2.2	RNAi
C34H4.2		2.2	RNAi
C46H11.4	lfe-2	2	RNAi
