# Supplementary material for: Tribbles ortholog NIPI-3 and bZIP transcription factor CEBP-1 regulate a Caenorhabditis elegans intestinal immune surveillance pathway
Source: BMC Biol. 2016 Dec 7;14:105. doi: 10.1186/s12915-016-0334-6 (PMC5143455; doi:10.1186/s12915-016-0334-6)
Supplement: Additional file 3: Table S2. — Affymetrix microarray analysis of wild type N2, nipi-3(fr4), and pmk-1(km25) gene expression. This table lists the genes differentially expressed in wild type N2 and nipi-3(fr4) (first tab) or pmk-1(km25) (second tab) animals fed control OP50 E. coli at 20 °C until the L4 stage. Expression values are the average of three independent replicates. Gene ontology terms enriched in each category are listed in the third tab. (XLSX 59 kb) [file 12915_2016_334_MOESM3_ESM.xlsx]

## Sheet: nipi-3
				nipi-3(fr4)/N2		pmk-1(km25)/N2
				OP50 E. coli		OP50 E. coli
Affymetrix ID	Wormbase ID	Sequence	Gene name	log2 FC	FDR	log2 FC	FDR
189718_at	WBGene00006539	T04H1.9	tbb-6	6.68892	2.03134e-06	1.21013	0.0125245		log2 FC > 1 and FDR <0.05
190776_at	WBGene00000190	F45E4.1	arf-1.1	6.12108	1.46665e-06	0.351896	0.348615		log2 FC < -1 and FDR <0.05
184295_at	WBGene00045417	Y37H2A.13		5.88147	1.40518e-05	1.07307	0.0521943		FDR <0.05
191219_at	WBGene00012757	Y41C4A.11		5.10081	0.000125197	0.715362	0.377135
184711_at	WBGene00016788	C49G7.10		4.21169	0.000173792	-0.648509	0.437855
189364_at	WBGene00004052	H23L24.5	pme-4	4.06935	2.96945e-05	0.0818675	0.767167
184107_at	WBGene00019564	K09D9.1		3.9615	3.25759e-05	-0.0745757	0.860927
179786_at	WBGene00007440	C08E8.4		3.91932	3.23898e-05	0.236082	0.499683
192181_at	WBGene00012144	T28H10.3		3.86613	3.48762e-05	0.299564	0.543301
175504_at	WBGene00008922	F17C11.11		3.77169	0.00170934	-0.104645	0.935949
174012_s_at	WBGene00009957	F53B2.8		3.76191	3.12554e-05	-0.183723	0.59835
181695_at	WBGene00077593	C49G7.12		3.62543	2.96945e-05	-0.0269186	0.933584
183115_at	WBGene00016425	C34H4.2		3.52795	0.0007708	-0.496302	0.542424
191382_at	WBGene00001786	F35E8.8	gst-38	3.49553	2.03134e-06	0.311456	0.264849
178767_at	WBGene00007506	C10C5.2		3.48268	1.33656e-05	0.105314	0.666477
191871_s_at	WBGene00010470	K01D12.11	cdr-4	3.39833	1.33656e-05	0.0127654	0.979681
184853_at	WBGene00015947	C18A11.1		3.23365	3.25759e-05	0.082667	0.838969
176209_at	WBGene00021979	Y58A7A.5		3.21109	0.000524405	-0.0476018	0.955137
179457_at	WBGene00007097	B0024.4		3.0948	0.0020586	0.326678	0.744799
184840_at	WBGene00012910	Y46G5A.20		3.08091	1.22114e-05	0.321354	0.324935
176141_s_at	WBGene00021977	Y58A7A.3		3.05892	4.00148e-05	-0.234469	0.502974
182106_at	WBGene00016424	C34H4.1		3.00683	3.48762e-05	-0.209657	0.638139
188156_at	WBGene00016862	C52A10.1		2.9805	3.25759e-05	0.605672	0.12637
192239_at	WBGene00018997	F57B9.3		2.93561	0.000125197	0.26766	0.463283
190141_s_at	WBGene00006533	T28D6.2	tba-7	2.86313	0.000265649	0.318109	0.537555
178129_at	WBGene00001730	ZC168.5	grl-21	2.85759	0.00282661	-0.152447	0.884078
180540_at	WBGene00016596	C42D4.3		2.85088	0.00170934	-0.79668	0.512923
189519_at	WBGene00019967	R08F11.3	cyp-33C8	2.84324	2.38317e-05	0.012532	0.963493
190895_at	WBGene00007073	AC3.8	ugt-2	2.8384	5.91884e-05	-0.140288	0.745036
191541_at	WBGene00008296	C54D10.1	cdr-2	2.80312	0.000172754	-0.292017	0.591085
183676_s_at	WBGene00017270	F08F8.5	numr-1	2.79433	1.78687e-05	0.353505	0.453227
190693_at	WBGene00019515	K08B4.3	ugt-19	2.77973	0.00349072	-0.298308	0.736188
190566_at	WBGene00011737	T12G3.1		2.76265	0.00126324	-0.11245	0.688058
175393_at	WBGene00021625	Y47D7A.13		2.76259	0.00351477	-0.0188266	0.985269
176826_at	WBGene00021487	Y40B10A.2	comt-3	2.68955	0.000144294	0.499271	0.367765
190584_at	WBGene00000616	C09G5.4	col-39	2.66602	0.00880243	-0.833717	0.615481
188276_s_at	WBGene00000734	C50B6.4	col-161	2.63883	0.00845945	-0.0410918	0.980754
179098_at	WBGene00011844	T19C9.8		2.62082	0.00553591	0.144868	0.681286
183561_s_at	WBGene00009595	F40F12.7		2.48901	2.00291e-05	-0.0057687	0.987497
191485_at	WBGene00008304	C54D10.10		2.42845	0.00672597	-0.302174	0.792987
183876_at	WBGene00015574	C07G3.2	irg-1	2.41002	4.03152e-05	0.114933	0.715909
182320_at	WBGene00003981	F18G5.2	pes-8	2.39906	0.000229641	-0.159276	0.64201
189344_s_at	WBGene00000373	F08F3.7	cyp-14A5	2.39766	6.67589e-05	-0.428425	0.265715
178435_at	WBGene00007660	C17H1.7		2.38788	0.000265649	0.391619	0.185462
191333_at	WBGene00013079	Y51A2D.11	ttr-26	2.37987	0.00283832	-0.823207	0.0868297
184035_at	WBGene00019738	M02F4.7	clec-265	2.37277	0.00613426	-1.81225	0.0623205
180150_at	WBGene00018823	F54E2.1		2.33407	0.000843581	0.0858362	0.886659
172375_x_at	WBGene00003767	B0213.4	nlp-29	2.32468	0.000322408	-1.88589	0.000403945
172346_x_at	WBGene00020033	R12E2.7		2.3177	0.00967511	0.000698821	0.998407
176044_at	WBGene00021518	Y41D4B.16	hpo-6	2.31538	0.00102801	-1.23776	0.0706561
186383_at	WBGene00020579	T19D12.4		2.29305	0.00784821	-0.157756	0.871223
172610_x_at	WBGene00022572	ZC239.14		2.27821	0.000805648	0.170732	0.509235
172594_x_at	WBGene00020456	T12B5.10	fbxa-60	2.27286	0.000121522	0.159665	0.711479
189150_at	WBGene00002188	ZC416.4	kgb-2	2.25419	6.67589e-05	0.504996	0.130523
191337_at	WBGene00001787	Y53F4B.33	gst-39	2.25192	4.00148e-05	0.367579	0.324935
182815_at	WBGene00020760	T24C4.4		2.25149	0.000364062	-0.197775	0.597187
177714_at	WBGene00014132	ZK896.1		2.22736	0.000293689	0.201553	0.453938
189799_at	WBGene00015055	B0222.3	pitr-3	2.211	6.67589e-05	-0.552898	0.0438087
180192_at	WBGene00016783	C49G7.5	irg-2	2.18987	0.00389558	-0.0713393	0.894473
172741_x_at	WBGene00018297	F41F3.3		2.17994	0.00713002	-0.0751387	0.961674
183940_at	WBGene00018966	F56D2.5		2.1712	0.000188388	-0.234857	0.539747
189980_at	WBGene00003705	T27B7.4	nhr-115	2.16693	0.000563667	-0.0422619	0.929817
186444_s_at	WBGene00022848	ZK1055.7		2.16293	0.000285377	-0.0911236	0.781879
181310_at	WBGene00012622	Y38H6C.9		2.13855	0.000293689	0.231768	0.499272
188366_s_at	WBGene00000700	F54D1.2	col-126	2.11878	0.0055821	-0.339139	0.768223
176681_at	WBGene00018031	F35B3.4		2.10329	0.00845945	0.225838	0.719121
182904_at	WBGene00020981	W03D2.13		2.06828	0.000638495	-0.141288	0.709092
172497_x_at	WBGene00020040	R12E2.15		2.06757	0.00187354	0.0683408	0.925744
189419_at	WBGene00008850	F15B9.6		2.03582	0.000805648	0.197631	0.503989
183320_at	WBGene00018470	F45E4.5		2.03385	0.000563667	-0.209429	0.56083
175475_s_at	WBGene00010700	K09A9.1	nipi-3	2.03366	0.000145783	0.176386	0.535665
175870_s_at	WBGene00021339	Y34F4.4		2.03188	0.00441497	0.301753	0.506201
191068_at	WBGene00011460	T05A10.3	ttr-14	2.01831	0.00714639	-0.381804	0.627483
185557_s_at	WBGene00003096	C02A12.4	lys-7	2.01493	0.00163318	-0.419918	0.45508
190886_at	WBGene00010904	M88.1	ugt-62	1.98465	0.00122776	0.0838251	0.884633
177833_s_at	WBGene00008944	F19B2.5		1.97662	0.00220058	-0.510192	0.507355
178834_at	WBGene00009803	F47B8.2		1.96818	0.000293689	0.123792	0.74283
192846_at	WBGene00005649	F20D6.3	srp-8	1.96732	0.000771785	-0.120627	0.7447
178794_at	WBGene00077770	M04D5.3		1.95358	0.0015531	0.293668	0.658759
183630_at	WBGene00016218	C29F9.3		1.93366	6.60874e-05	0.105066	0.705025
173767_s_at	WBGene00000596	C15A11.5	col-62	1.92952	0.0457919	-0.702181	0.695934
185425_at	WBGene00012583	Y38E10A.5	clec-4	1.92065	0.00784821	-0.361642	0.629961
177038_at	WBGene00050885	Y94H6A.12		1.89591	0.0025926	-0.241021	0.703332
192195_at	WBGene00009221	F28F8.2	acs-2	1.88923	0.00188048	0.240906	0.584386
189537_at	WBGene00008099	C44H9.4		1.88783	0.000121522	0.114205	0.801467
185069_s_at	WBGene00022847	ZK1055.6		1.88705	0.000622905	0.0807316	0.859768
177846_at	WBGene00008483	E04D5.4		1.88378	0.0007708	0.290027	0.43426
172547_x_at	WBGene00020039	R12E2.14		1.88136	0.00531852	0.190109	0.666762
183631_at	WBGene00007453	C08F11.5	fbxa-98	1.86711	0.000563667	0.187437	0.621415
173576_at	WBGene00022679	ZK180.5		1.85356	0.0471278	0.0858931	0.949906
193986_s_at	WBGene00006063	F08C6.4	sto-1	1.83455	0.000183959	0.115832	0.733695
176787_s_at	WBGene00017471	F14H12.3		1.82394	0.0320698	0.28832	0.542117
190360_s_at	WBGene00001067	F27C1.8	dpy-5	1.81462	0.0131341	0.161734	0.836481
193903_at	WBGene00004003	C47A10.1	pgp-9	1.80464	0.0146555	-0.156697	0.821123
171796_x_at	WBGene00015339	C02E7.6		1.7979	0.00180948	-0.0216572	0.961674
173777_s_at	WBGene00000562	F14H8.6	cng-1	1.78513	0.0132414	0.0740683	0.796139
177032_at	WBGene00000666	F09G8.6	col-91	1.78502	0.00659474	0.080252	0.928743
180616_at	WBGene00020672	T22B7.3		1.78294	0.00343988	-0.301813	0.510581
194067_at	WBGene00009397	F35C5.9	clec-66	1.77986	0.0210186	-1.15184	0.302973
172989_s_at	WBGene00011235	R11A5.7	suro-1	1.7704	0.0278686	-0.130202	0.719121
179939_at	WBGene00017705	F22E5.6		1.74721	0.00170934	0.275677	0.582676
183567_s_at	WBGene00015756	C14C6.2		1.74683	0.0498629	0.629279	0.492975
185280_at	WBGene00019273	H43E16.1		1.7438	0.0272226	0.231649	0.708974
178922_at	WBGene00012140	T28F4.5		1.74166	0.0146659	0.337651	0.68166
193529_at	WBGene00010092	F55C5.2		1.73535	0.0471278	-0.414035	0.733456
190156_s_at	WBGene00008167	C48B4.1	acox-5	1.72635	0.00170934	0.316168	0.51717
176295_at	WBGene00021262	Y22D7AR.9	fbxa-74	1.7236	0.000293689	0.0447403	0.924681
182091_s_at	WBGene00011416	T04A11.1		1.71578	0.000768895	-0.481531	0.346351
183639_at	WBGene00008726	F13A7.11		1.71453	5.91884e-05	0.0311668	0.906585
182405_at	WBGene00044658	C01G10.17		1.70967	0.00139731	-0.0781423	0.811152
180035_s_at	WBGene00016646	C44C8.1	fbxc-1	1.70239	0.000563667	0.30645	0.537066
178409_s_at	WBGene00003095	F58B3.3	lys-6	1.69533	0.000360941	0.340037	0.413219
188229_s_at	WBGene00004809	F44G3.6	skr-3	1.69356	5.91884e-05	0.0370712	0.927617
176256_s_at	WBGene00021978	Y58A7A.4		1.67858	0.000390786	-0.0553376	0.852036
180453_at	WBGene00018724	F53A9.1		1.67348	0.000309282	-0.781959	0.00501173
185063_at	WBGene00012624	Y38H6C.11	fbxa-150	1.65655	0.000121522	0.173135	0.499683
188747_at	WBGene00000625	Y54E10BL.2	col-48	1.64655	0.0309188	0.0896924	0.90428
183895_at	WBGene00003763	Y43F8C.1	nlp-25	1.64363	0.00296831	-0.436346	0.265715
176203_at	WBGene00022329	Y82E9BL.13	fbxa-79	1.64231	0.000172754	0.124629	0.601378
190830_at	WBGene00011894	T21C9.8	ttr-23	1.63572	0.000571548	-0.62836	0.151795
182388_at	WBGene00009971	F53C11.1		1.62375	0.00107285	-0.688335	0.176544
188163_s_at	WBGene00015660	C09H5.2	catp-3	1.62175	0.0213813	-3.3666	0.0012017
188028_at	WBGene00001695	T18H9.1	grd-6	1.61438	0.0413681	0.151017	0.896647
192359_s_at	WBGene00000841	K08E7.7	cul-6	1.61215	0.000360941	0.191515	0.564227
189915_s_at	WBGene00007153	B0365.6	clec-41	1.60747	0.00257527	-1.17924	0.0612429
184400_at	WBGene00017726	F22H10.2		1.60294	0.000404188	0.0868256	0.830394
186079_at	WBGene00022570	ZC239.12	sdz-35	1.60215	0.000879385	0.00675939	0.981917
177487_at	WBGene00007807	C29F3.7		1.60193	0.000404188	-1.20553	0.0229032
172793_x_at	WBGene00000783	T10H4.12	cpr-3	1.5951	0.012571	-0.783687	0.287144
182950_at	WBGene00020710	T23B3.2		1.59427	6.93028e-05	0.0203639	0.949445
175229_at	WBGene00007460	C08F11.13		1.59085	0.00703287	-0.944829	0.0240441
189968_s_at	WBGene00000615	F54C9.4	col-38	1.56987	0.0172656	0.26437	0.726363
189583_at	WBGene00003590	C28A5.3	nex-3	1.55842	0.00330411	-0.271563	0.59196
183190_at	WBGene00016920	C54E4.5		1.54759	0.00169451	0.0184052	0.974846
187999_at	WBGene00002263	K08H10.1	lea-1	1.53714	0.0194173	0.603243	0.453227
189346_at	WBGene00006372	F48F7.2	syx-2	1.53483	0.00267037	-0.0281176	0.959984
172872_x_at	WBGene00020736	T23F2.3		1.53308	0.000188388	0.170217	0.548575
183744_at	WBGene00010296	F59A1.10	dgat-2	1.52581	0.00277714	0.180981	0.577238
176330_at	WBGene00021252	Y22D7AL.14	cht-4	1.52443	0.00319547	0.0368231	0.894716
190307_s_at	WBGene00001900	ZK131.1	his-10	1.515	0.00251703	0.316476	0.46544
183028_s_at	WBGene00003091	Y22F5A.5	lys-2	1.5122	0.0057633	-3.35644	0.000290783
172427_x_at	WBGene00003766	B0213.3	nlp-28	1.51165	0.00119428	-1.63282	0.0012017
189041_s_at	WBGene00004000	T21E8.1	pgp-6	1.50603	0.0125292	-0.540202	0.413754
180261_s_at	WBGene00018702	F52E4.5		1.49993	0.00220712	-0.374959	0.350748
185398_at	WBGene00004119	F21C10.8	pqn-31	1.49787	0.0185102	-0.441197	0.593044
191917_at	WBGene00012130	T28F3.4		1.4862	0.00588933	0.0430966	0.937601
176778_s_at	WBGene00004509	M01G12.12	rrf-2	1.47881	0.000188388	0.098919	0.682589
186179_at	WBGene00019411	K05F1.10		1.47708	0.000322408	-0.00360723	0.992339
193187_s_at	WBGene00003408	F57C12.4	mrp-2	1.47654	0.000173792	0.0942164	0.837665
190817_s_at	WBGene00013091	Y51B9A.9		1.46732	0.000702933	0.170255	0.522913
173235_at	WBGene00000683	Y38C1BA.3	col-109	1.46012	0.0386569	0.133229	0.874019
180810_at	WBGene00011190	R10D12.9	swt-6	1.44935	0.00351477	-1.06827	0.0264928
180797_s_at	WBGene00008698	F11D11.3		1.44499	0.0146555	0.34684	0.433702
184102_s_at	WBGene00014182	ZK1025.2		1.44436	0.0387345	-0.0747808	0.853473
189735_at	WBGene00002021	F52E1.7	hsp-17	1.43811	0.00441497	-0.439033	0.43934
192333_at	WBGene00004096	F40F8.7	pqm-1	1.43233	0.00136101	-0.133917	0.771933
179656_at	WBGene00008709	F11E6.6		1.42246	0.000266145	-0.0574496	0.890409
188364_s_at	WBGene00000704	F08G5.4	col-130	1.41569	0.0301762	0.241672	0.569243
190879_at	WBGene00007072	AC3.7	ugt-1	1.41447	0.000170719	-0.14637	0.663777
179686_at	WBGene00007999	C38C6.6	tag-297	1.41033	0.0113314	0.212882	0.691135
193893_at	WBGene00014148	ZK909.3		1.40607	0.00011671	-0.149143	0.560893
177152_at	WBGene00021556	Y45G5AM.3		1.40049	0.000293689	-0.25145	0.419511
179942_at	WBGene00010822	M01G12.9		1.39934	0.0229155	-0.251411	0.752286
176349_s_at	WBGene00020774	T24E12.5		1.39863	0.00536595	0.370693	0.401572
188010_at	WBGene00012683	Y39B6A.24	asp-17	1.39306	0.0139405	1.14995	0.0612429
193293_at	WBGene00000781	C52E4.1	cpr-1	1.38888	0.00815441	1.35716	0.00588494
192674_s_at	WBGene00005016	B0491.2	sqt-1	1.38811	0.0230051	0.116239	0.869684
188570_at	WBGene00011166	R09D1.10	chil-22	1.38005	0.00283832	0.297446	0.47643
192076_at	WBGene00000176	K02G10.7	aqp-8	1.37816	0.000236288	-0.38597	0.154555
189099_at	WBGene00000653	M195.1	col-77	1.37677	0.00265362	-0.000225843	0.99961
183230_at	WBGene00019826	R02E4.1		1.37387	0.0144057	-0.0545021	0.869684
179858_at	WBGene00016769	C49C8.5		1.37306	0.00727737	-0.593086	0.375604
191418_at	WBGene00013901	ZC443.6	ugt-16	1.37156	0.00126324	0.108426	0.867464
174910_at	WBGene00005018	F23H12.4	sqt-3	1.371	0.0342296	0.240831	0.731081
194056_s_at	WBGene00009393	F35C5.5	clec-62	1.36359	0.0285605	-0.713205	0.413754
189797_s_at	WBGene00000678	F58F6.1	col-104	1.36131	0.0188413	-0.0433047	0.954589
177729_at	WBGene00008448	E01G4.6		1.35978	0.0253454	0.418514	0.55878
172325_x_at	WBGene00015340	C02E7.7		1.3571	0.00339927	0.263076	0.534983
191482_at	WBGene00008485	F01D4.1	ugt-43	1.35373	0.00237388	-0.955028	0.00480211
178236_s_at	WBGene00003093	F58B3.1	lys-4	1.35152	0.002408	0.66483	0.19687
191491_at	WBGene00194651	C33D9.13		1.34762	0.000343292	0.0119832	0.97037
188047_at	WBGene00002120	F08G2.6	ins-37	1.33764	0.0254266	-0.251386	0.76397
188228_at	WBGene00004810	Y60A3A.18	skr-4	1.33716	0.000954563	0.0412393	0.924056
193418_s_at	WBGene00001757	R05F9.5	gst-9	1.32605	0.00634659	0.011366	0.978683
171769_x_at	WBGene00017756	F23F12.12		1.32145	0.00401557	-1.00227	0.269281
173611_s_at	WBGene00000694	Y11D7A.11	col-120	1.31997	0.0296597	-0.0290994	0.954728
187992_at	WBGene00004811	F47H4.10	skr-5	1.31903	0.00267037	0.100309	0.784916
190899_at	WBGene00001770	F21H7.1	gst-22	1.30786	0.00441497	-0.519278	0.142698
179922_s_at	WBGene00015955	C18B2.4		1.30261	0.000588801	0.222668	0.463485
180813_s_at	WBGene00015271	C01B4.7		1.3014	0.000754112	1.55082	0.00222498
181555_at	WBGene00015216	B0496.7	valv-1	1.2961	0.000259944	0.073097	0.849188
181088_at	WBGene00012273	W05B2.7		1.28455	0.000537611	-0.0602049	0.864527
178087_s_at	WBGene00003094	F58B3.2	lys-5	1.27653	0.0015531	0.47649	0.366997
188642_s_at	WBGene00006609	W05E10.4	tre-3	1.2687	0.000675837	-0.00606073	0.986748
191712_s_at	WBGene00001564	C05E4.9	icl-1	1.26829	0.00566487	0.191316	0.724834
175195_at	WBGene00014836	T09F5.12		1.25842	0.00267037	-0.152551	0.653937
188800_at	WBGene00017082	DC2.5		1.25784	0.00040179	0.172847	0.655876
186421_at	WBGene00017653	F21C10.3		1.2569	0.000563667	0.0309151	0.932069
185434_at	WBGene00015602	C08E3.10	fbxa-158	1.25688	0.000988771	0.0550503	0.845489
174102_at	WBGene00043702	Y54G2A.7		1.25598	0.00293106	0.175689	0.782517
177463_at	WBGene00022644	ZK6.10	dod-19	1.25512	0.0327087	-1.22357	0.174529
178799_at	WBGene00008797	F14D7.10		1.25303	0.00720105	-0.0348564	0.935668
187646_s_at	WBGene00008113	C46C2.5		1.25192	0.00198718	-1.2368	0.00834902
178357_at	WBGene00004796	ZK520.2	sid-2	1.24469	0.00951065	0.0424319	0.943551
193849_at	WBGene00017429	F13D11.4		1.24459	0.00276639	-0.147866	0.747815
183555_at	WBGene00044073	C34H4.3		1.23262	0.00196645	-0.640948	0.117084
181298_at	WBGene00012533	Y36E3A.1	fbxa-209	1.23065	0.00220058	0.0789629	0.858377
183588_at	WBGene00016221	C29F9.6		1.22796	0.000421384	0.268772	0.472032
184002_at	WBGene00000522	C09F12.1	clc-1	1.2248	0.00451551	-0.303572	0.498176
188927_at	WBGene00006628	C02F5.11	tsp-2	1.22432	0.00784821	0.292051	0.369196
175444_at	WBGene00016585	C42C1.7	oac-59	1.22283	0.000563667	-0.0354639	0.942969
181336_at	WBGene00017744	F23F1.3	fbxc-54	1.2091	0.000361886	0.178721	0.604641
175710_s_at	WBGene00002271	R07B1.10	lec-8	1.2049	0.00459903	0.28818	0.465831
181109_at	WBGene00015219	B0507.2		1.1918	0.000563667	-0.0892217	0.767685
182561_at	WBGene00012433	Y11D7A.9		1.18987	0.0263264	-0.0941102	0.839324
179875_at	WBGene00010545	K03H1.10		1.1896	0.00602827	0.0751163	0.841032
180862_s_at	WBGene00020301	T07D1.2		1.18851	0.00106322	0.225313	0.553387
187096_at	WBGene00013763	Y113G7B.14		1.18426	0.00466249	-0.24091	0.653447
189585_s_at	WBGene00003589	T07C4.9	nex-2	1.17748	0.000192654	-0.202608	0.594322
180471_at	WBGene00012462	Y17G7B.8		1.1772	0.000322408	-0.583474	0.335404
189413_at	WBGene00017108	E03E2.1	cyp-43A1	1.17073	0.00096104	-0.0266247	0.931171
178430_at	WBGene00007958	C35C5.9		1.16534	0.0212165	-0.372157	0.526134
190093_at	WBGene00000663	W05G11.3	col-88	1.16419	0.0306332	0.190746	0.696162
177762_at	WBGene00000016	T22H6.5	abf-5	1.16273	0.000390786	-0.135747	0.656536
178076_at	WBGene00007574	C14B1.3		1.16181	0.000343292	0.0295795	0.925744
180874_at	WBGene00007295	C04C11.1		1.15789	0.000584749	-0.26646	0.710802
185802_at	WBGene00019111	F59E11.5		1.15281	0.0309721	-0.0683364	0.930579
178186_at	WBGene00009130	F25H5.8		1.15204	0.0122348	-0.161006	0.722249
186390_at	WBGene00012961	Y47H10A.5		1.14876	0.0273849	0.140752	0.616281
172386_x_at	WBGene00003768	B0213.5	nlp-30	1.14468	0.00641508	-0.667327	0.174529
184602_at	WBGene00015692	C10H11.3	ugt-25	1.1426	0.00693489	-0.831422	0.19687
184716_at	WBGene00012901	Y46G5A.10	cnp-2	1.13899	0.00927265	-0.459737	0.427749
175726_s_at	WBGene00003602	H01A20.1	nhr-3	1.1371	0.0022108	-0.147698	0.603072
180375_at	WBGene00077490	M03A1.8	dao-2	1.13563	0.0262478	-0.139247	0.900865
191904_s_at	WBGene00010724	K09E9.1		1.13491	0.000364062	-0.274324	0.499683
190097_s_at	WBGene00002024	C14F11.5	hsp-43	1.13389	0.000537611	-0.182041	0.465409
185669_at	WBGene00023483	Y75B8A.39		1.12842	0.0011002	0.161642	0.671696
192344_at	WBGene00016190	C28G1.5		1.12374	0.0015531	0.0293686	0.941902
179430_s_at	WBGene00008199	C49C3.9		1.12215	0.0218848	-0.0927951	0.866027
179553_at	WBGene00010001	F53F8.4		1.11595	0.00573218	-0.481715	0.219267
188987_at	WBGene00008985	F20G2.1		1.11415	0.00349072	-0.226663	0.435946
184320_at	WBGene00015780	C14F11.4		1.10714	0.0152478	-0.31909	0.604239
179768_at	WBGene00006310	C54D2.4	sul-3	1.10684	0.0173293	-0.365369	0.448769
193926_at	WBGene00012968	Y48A6B.7		1.10604	0.0152478	-0.42954	0.459415
191251_at	WBGene00007885	C33A12.6	ugt-21	1.1026	0.00281263	0.0867798	0.849414
193844_at	WBGene00007932	C34D1.5	zip-5	1.10004	0.0212862	-0.12357	0.817306
172475_x_at	WBGene00000718	B0222.7	col-145	1.09556	0.00912911	-0.131382	0.785845
175705_s_at	WBGene00002274	F38A5.3	lec-11	1.09207	0.00074297	-0.315663	0.385359
184159_at	WBGene00011487	T05E12.6		1.08976	0.00536595	-0.707251	0.0545623
186162_at	WBGene00000015	Y38H6C.22	abf-4	1.08854	0.000293689	0.176331	0.479394
191998_at	WBGene00004933	F55H2.1	sod-4	1.08225	0.0384251	0.0780447	0.90585
179214_at	WBGene00010019	F54B8.4		1.06997	0.000754112	-0.407166	0.226521
181539_at	WBGene00017504	F16B4.2		1.06624	0.0168071	-0.210578	0.67958
188632_at	WBGene00010661	K08E3.1	tyr-2	1.06294	0.0463016	0.0826726	0.870307
180818_at	WBGene00012005	T24H10.7	jun-1	1.0608	0.0020586	0.194751	0.505596
193520_at	WBGene00004859	W06B3.2	sma-5	1.05671	0.00650689	-0.025775	0.946388
177598_at	WBGene00012034	T26C5.4		1.05261	0.00267037	-0.10115	0.705025
179650_at	WBGene00010658	K08D8.4		1.04608	0.00784821	-0.45626	0.389766
188389_at	WBGene00000723	B0024.2	col-150	1.04302	0.0113314	-0.376522	0.479394
190741_at	WBGene00007694	C23H4.6		1.04198	0.000805648	0.173264	0.594717
184418_at	WBGene00019662	K11H12.6		1.04134	0.0151627	-0.366724	0.339194
189184_at	WBGene00000514	F22F7.5	ckb-4	1.04123	0.00222554	-0.068886	0.823431
179204_s_at	WBGene00012101	T27F2.4	zip-10	1.03941	0.00731862	0.109986	0.662712
173757_s_at	WBGene00020865	T27E4.7		1.03601	0.00170934	-0.290808	0.417063
172363_x_at	WBGene00018729	F53A9.6		1.03233	0.00925705	-0.503388	0.368675
184044_at	WBGene00020407	T10D4.3	chil-24	1.02844	0.00214036	0.116697	0.719696
187446_s_at	WBGene00008865	F15G9.1		1.02712	0.00293799	-0.233741	0.507434
187412_at	WBGene00016004	C18H9.6		1.02502	0.0485084	-0.276024	0.626201
185864_at	WBGene00005655	K11D12.3	srr-4	1.02226	0.014364	-0.511868	0.298534
180544_s_at	WBGene00018353	F42G2.4	fbxa-182	1.02179	0.0145575	0.461849	0.355129
182294_at	WBGene00013359	Y60A3A.8		1.01827	0.00276946	0.0520817	0.870358
187668_at	WBGene00018562	F47D12.6		1.01653	0.00553591	-0.247611	0.351255
174075_at	WBGene00006651	R05H5.8	tts-2	1.01585	0.020011	-0.126533	0.771933
179682_at	WBGene00007857	C31H5.6		1.01488	0.00650689	-0.0332352	0.944079
192051_at	WBGene00022110	Y71F9AL.4		1.01382	0.00267203	0.64142	0.0574536
185619_s_at	WBGene00016027	C23H5.8		1.01375	0.0054461	-0.452565	0.369196
185357_at	WBGene00012554	Y37D8A.16		1.01244	0.000563667	-0.179004	0.510581
179424_at	WBGene00005003	F27C8.4	spp-18	1.0118	0.0343838	-0.11807	0.874019
173274_s_at	WBGene00012185	W01F3.2		1.00464	0.00165485	-0.485441	0.314716
189869_at	WBGene00018958	F56C11.6		1.00409	0.0073305	0.140337	0.659804
191445_at	WBGene00008486	F01D4.2	ugt-44	1.00254	0.00282661	-1.94742	0.000143385
172769_x_at	WBGene00018413	F44C8.1	cyp-33C4	1.00051	0.00550015	0.248474	0.426517
176332_s_at	WBGene00021743	Y50D4B.4		-1.00049	0.0319727	-0.0314027	0.950475
183309_at	WBGene00019368	K03H6.2		-1.00609	0.0146555	0.715819	0.250071
192636_at	WBGene00009512	F37H8.3		-1.00625	0.0194221	-0.361407	0.584386
187881_at	WBGene00020797	T25D3.3		-1.00696	0.0405664	-0.0427983	0.940155
185779_at	WBGene00020247	T05B11.4		-1.00797	0.0172179	-0.0411698	0.885732
188456_at	WBGene00000716	T15B7.3	col-143	-1.01656	0.0410127	-0.0441123	0.92095
189512_at	WBGene00015400	C03G6.15	cyp-35A2	-1.03608	0.00198718	0.311229	0.510581
187180_at	WBGene00016644	C44C1.5		-1.05038	0.00662542	-0.292479	0.30106
179590_at	WBGene00011244	R11D1.3		-1.05767	0.0017316	-0.207831	0.452558
175218_at	WBGene00045272	F59C12.4		-1.06771	0.0135365	-0.426019	0.320722
175231_s_at	WBGene00015903	C17E7.9		-1.07791	0.0218848	-0.205368	0.656536
183376_at	WBGene00012686	Y39B6A.27		-1.09813	0.00211216	-0.23419	0.492975
187560_at	WBGene00011812	T16H12.2		-1.09934	0.00540026	0.0352855	0.950475
179525_at	WBGene00009493	F36H1.5	hrg-4	-1.10131	0.0298412	-0.491169	0.294317
178366_at	WBGene00011388	T02G6.5		-1.1036	0.0360432	-0.0386186	0.956156
175512_s_at	WBGene00007533	C12C8.2		-1.13697	0.0113314	-0.145983	0.613311
177065_at	WBGene00006925	K09F5.2	vit-1	-1.14376	0.00187354	0.244483	0.437855
188691_s_at	WBGene00009897	F49E12.1	skpo-1	-1.17092	0.0103851	-0.235554	0.583388
180534_at	WBGene00013394	Y62H9A.6		-1.18327	0.0190217	0.172496	0.682843
189849_at	WBGene00012747	Y40H7A.10		-1.19281	0.0295993	0.105918	0.764222
180065_s_at	WBGene00013393	Y62H9A.5		-1.19662	0.0294559	0.0987668	0.842734
180677_s_at	WBGene00022820	ZK813.1		-1.2189	0.0257394	0.0349402	0.953817
186832_at	WBGene00009192	F27E5.1		-1.22375	0.000768895	-0.151479	0.628253
178043_at	WBGene00008538	F02H6.5	sqrd-1	-1.23469	0.0231201	-0.261084	0.534983
189015_at	WBGene00016912	C54D1.2	clec-86	-1.2455	0.000379026	1.05359	0.417063
183108_at	WBGene00015710	C12D5.9		-1.25847	0.00169451	-0.500046	0.267581
186790_at	WBGene00003828	C07B5.5	nuc-1	-1.2594	0.0131341	0.312113	0.575599
177183_s_at	WBGene00022245	Y73B6BL.24	acp-6	-1.27877	0.00239654	-0.015537	0.97091
192502_at	WBGene00008629	F09F3.9	cpt-5	-1.28473	0.012074	0.130754	0.876698
182338_at	WBGene00020258	T05E7.1		-1.28635	0.0146463	-0.169545	0.767685
172593_x_at	WBGene00018449	F45D11.2		-1.31944	0.00938638	-0.768874	0.264395
177920_at	WBGene00008390	D1086.3		-1.32687	0.0124471	-0.76325	0.172443
172184_x_at	WBGene00021580	Y46C8AL.2	clec-174	-1.34781	0.0425995	0.822391	0.418965
183947_at	WBGene00019311	K02E7.6		-1.36071	0.0250365	-1.11871	0.233392
176331_at	WBGene00021743	Y50D4B.4		-1.36704	0.0139928	-0.167507	0.747212
178297_at	WBGene00011979	T24B8.5		-1.37968	0.00214036	-4.01538	7.39129e-05
190598_at	WBGene00006636	T14B4.4	tsp-10	-1.38432	0.0120853	-0.0967152	0.723975
189283_s_at	WBGene00007362	C06B3.3	cyp-35C1	-1.39946	0.0112629	0.273414	0.680226
177899_at	WBGene00011394	T03D8.7		-1.41816	0.0242327	-0.0803883	0.890409
177961_at	WBGene00010064	F54F7.2		-1.47133	0.0242164	-0.0713752	0.919196
180633_at	WBGene00016896	C53B7.7	nep-4	-1.47699	0.00150242	-0.135642	0.679049
191091_at	WBGene00011879	T21B6.2	pho-7	-1.48063	0.00659774	0.0822871	0.788925
187234_s_at	WBGene00022445	Y110A2AL.9		-1.48429	0.0425995	-0.231362	0.794169
188853_at	WBGene00011112	R07E5.4		-1.49044	0.0154824	-0.41165	0.511826
180909_at	WBGene00007867	C32H11.4		-1.51714	0.00319547	-1.99244	0.0118094
184416_s_at	WBGene00021005	W03F11.1		-1.55496	0.0394708	0.242045	0.715909
177110_s_at	WBGene00006912	Y38F2AL.4	vha-2	-1.56908	0.0329696	-0.121756	0.910673
182787_s_at	WBGene00013481	Y69H2.3		-1.57951	0.00531852	0.19749	0.705025
189812_s_at	WBGene00000675	K02D7.3	col-101	-1.6467	0.0291815	-0.0954996	0.865148
184017_at	WBGene00017436	F13H8.3		-1.67023	0.0344515	-0.0140625	0.988109
186182_s_at	WBGene00019830	R02E12.6	hrg-1	-1.68967	0.017186	-0.134214	0.877364
193713_s_at	WBGene00006541	H13N06.6	tbh-1	-1.70649	0.00466158	0.240478	0.643196
179183_at	WBGene00010295	F59A1.9	fbxa-193	-1.7241	0.0010976	0.0156647	0.974622
179695_at	WBGene00009429	F35E12.5		-1.72863	0.0204803	-2.95465	0.000143385
190619_at	WBGene00007605	C15C8.3		-1.80555	0.0149516	0.0359528	0.973321
193130_at	WBGene00013931	ZK39.6	clec-97	-1.84113	0.0143865	0.0921881	0.91738
183848_at	WBGene00009898	F49E12.2	dod-23	-1.88975	0.017186	-0.524233	0.561454
172673_x_at	WBGene00006927	F59D8.1	vit-4	-1.90893	0.000293689	0.116917	0.725635
178456_at	WBGene00010212	F57G4.8	fbxa-192	-1.96262	0.000477317	0.14725	0.653937
181080_at	WBGene00022821	ZK813.2		-1.98027	0.0302455	0.0354541	0.960641
180306_at	WBGene00015683	C10G8.4		-2.06742	0.0429117	0.273906	0.68776
179165_at	WBGene00012231	W04A4.2		-2.19125	0.000293689	0.292043	0.505507
191401_at	WBGene00005552	Y27F2A.3	sri-40	-2.26354	0.000807266	0.020437	0.97847
189870_at	WBGene00021731	Y49G5A.1		-2.2939	0.000307222	-1.26394	0.0289601
185184_at	WBGene00013297	Y57G11B.5		-2.51086	0.0115576	0.31804	0.446454
182545_at	WBGene00007282	C03E10.5	clec-223	-2.61295	0.0118042	0.734963	0.499683
173341_at	WBGene00001816	Y48G8AL.11	haf-6	-2.67203	1.33656e-05	0.0261612	0.945089
192578_at	WBGene00001399	F10D2.9	fat-7	-2.7095	0.00119599	1.29834	0.129034
177131_s_at	WBGene00017499	F15E11.13	pud-1.1	-2.76235	0.0142607	-1.46715	0.19687
186492_s_at	WBGene00017490	F15E11.1	pud-2.1	-2.94821	0.00720105	-1.77299	0.0289601
186801_s_at	WBGene00018459	F45D11.14		-3.16585	0.00693489	-0.213139	0.781187

## Sheet: pmk-1
				nipi-3(fr4)/N2		pmk-1(km25)/N2
				OP50 E. coli		OP50 E. coli
Affymetrix ID	Wormbase ID	Sequence	Gene name	log2 FC	FDR	log2 FC	FDR		log2 FC > 1 and FDR <0.05
176845_s_at	WBGene00018917	F56A4.9		-0.0997906	0.622092	1.76153	0.000283881		log2 FC < -1 and FDR <0.05
180813_s_at	WBGene00021219	Y19D10A.4		1.3014	0.000754112	1.55082	0.00222498		FDR <0.05
193293_at	WBGene00000781	C52E4.1	cpr-1	1.38888	0.00815441	1.35716	0.00588494
180655_s_at	WBGene00015273	C01B4.9		0.0134981	0.971061	1.34768	0.00834902
176652_s_at	WBGene00044734	Y19D10A.16		-0.457227	0.104154	1.2585	0.0229032
185673_s_at	WBGene00018920	F56A4.12		0.111784	0.701203	1.22328	0.00282029
189718_at	WBGene00006539	T04H1.9	tbb-6	6.68892	2.03134e-06	1.21013	0.0125245
193958_at	WBGene00000784	F44C4.3	cpr-4	0.267576	0.301212	1.15787	0.0160925
190184_at	WBGene00003736	ZK822.3	nhx-9	0.345348	0.220968	-1.00988	0.00940882
190852_at	WBGene00001761	T26C5.1	gst-13	-0.278643	0.30033	-1.02852	0.0137634
190834_at	WBGene00000133	C05E11.4	amt-1	0.323153	0.329561	-1.04737	0.0169922
180810_at	WBGene00011190	R10D12.9	swt-6	1.44935	0.00351477	-1.06827	0.0264928
177492_at	WBGene00009624	F41E7.8	cnc-8	0.434219	0.0437875	-1.08209	0.0465204
192559_s_at	WBGene00009396	F35C5.8	clec-65	0.86967	0.0509738	-1.14071	0.0283524
172998_s_at	WBGene00010613	K07A1.6		0.644503	0.0144091	-1.15198	0.00146241
173035_s_at	WBGene00003528	C37H5.9	nas-9	0.430443	0.0738417	-1.15665	0.00449135
180398_s_at	WBGene00017485	F15E6.4		0.627591	0.0518255	-1.16127	0.0012017
176025_at	WBGene00017041	D2007.1		0.441319	0.1369	-1.17064	0.021626
177487_at	WBGene00007807	C29F3.7		1.60193	0.000404188	-1.20553	0.0229032
187646_s_at	WBGene00008113	C46C2.5		1.25192	0.00198718	-1.2368	0.00834902
181230_at	WBGene00019327	K02F3.4	zip-2	0.667975	0.106563	-1.256	0.02566
179727_at	WBGene00012783	Y43C5A.3		0.0270232	0.927338	-1.25875	0.00223855
189870_at	WBGene00021731	Y49G5A.1		-2.2939	0.000307222	-1.26394	0.0289601
186131_at	WBGene00003530	K11G12.1	nas-11	-0.432982	0.144855	-1.41916	0.0019813
172343_x_at	WBGene00003769	B0213.6	nlp-31	0.698023	0.102711	-1.44568	0.0401868
182330_s_at	WBGene00012535	Y37A1A.2		0.271845	0.2597	-1.47042	0.00925623
178820_at	WBGene00010050	F54D5.4		0.678286	0.0181435	-1.47973	0.0012017
177783_at	WBGene00022645	ZK6.11		0.866291	0.0146659	-1.49838	0.0130668
173252_s_at	WBGene00003771	T19C4.7	nlp-33	0.6451	0.00540026	-1.5237	0.000283881
183014_at	WBGene00019090	F59A7.2		0.802862	0.00298626	-1.55861	0.0012017
172427_x_at	WBGene00003766	B0213.3	nlp-28	1.51165	0.00119428	-1.63282	0.0012017
178128_at	WBGene00008494	F01D5.3		-0.848021	0.00845945	-1.76752	0.000273395
186492_s_at	WBGene00017490	F15E11.1		-2.94821	0.00720105	-1.77299	0.0289601
183378_at	WBGene00010128	F55G11.8		-0.394599	0.294907	-1.87174	0.00834902
172375_x_at	WBGene00003767	B0213.4	nlp-29	2.32468	0.000322408	-1.88589	0.000403945
183187_at	WBGene00010745	K10D11.1	dod-17	0.130229	0.837347	-1.94093	0.00222498
191445_at	WBGene00008486	F01D4.2	ugt-44	1.00254	0.00282661	-1.94742	0.000143385
180909_at	WBGene00007867	C32H11.4		-1.51714	0.00319547	-1.99244	0.0118094
188947_at	WBGene00011668	T09F5.9	clec-47	0.952004	0.00720105	-2.26168	0.000319726
178843_at	WBGene00008584	F08G5.6		-0.353497	0.255926	-2.37914	0.000646956
178017_s_at	WBGene00008492	F01D5.1		0.255716	0.208391	-2.42551	0.000373329
178927_at	WBGene00010659	K08D8.5		-0.342056	0.214993	-2.45374	0.00501173
182970_at	WBGene00010124	F55G11.4		0.867656	0.0751987	-2.62052	0.000290783
173144_at	WBGene00021872	Y54G2A.6	clec-85	0.502213	0.164314	-2.67221	0.00352863
180627_at	WBGene00019388	K04F1.9		0.196115	0.574465	-2.79621	7.29878e-05
179695_at	WBGene00009429	F35E12.5		-1.72863	0.0204803	-2.95465	0.000143385
183028_s_at	WBGene00003091	Y22F5A.5	lys-2	1.5122	0.0057633	-3.35644	0.000290783
188163_s_at	WBGene00015660	C09H5.2	catp-3	1.62175	0.0213813	-3.3666	0.0012017
178297_at	WBGene00011979	T24B8.5		-1.37968	0.00214036	-4.01538	7.39129e-05
184863_s_at	WBGene00007875	C32H11.12	dod-24	-0.927123	0.102042	-4.39404	0.000143385
184534_s_at	WBGene00015933	C17H12.8		0.754285	0.204825	-4.49098	0.00132563

## Sheet: Go terms
GO terms enriched in genes upregulated in nipi-3(fr4) compared to wild type (OP50)
innate immune response GO:0045087
defense response to bacterium GO:0042742
peptidoglycan metabolic process GO:0000270
flavonoid glucuronidation GO:0052696
flavonoid biosynthesis GO:0009813
GO terms enriched in genes downregulated in pmk-1(km25) compared to wild type (OP50)
innate immune response GO:0045087
defense response to bacterium GO:0042742
killing of cells of other organism GO:0031640
defense response to other organism GO:0098542
response to other organism GO:0051707
GO terms enriched in genes downregulated in nipi-3(fr4) compared to wild type (OP50)
none
GO terms enriched in genes upregulated in pmk-1(km25) compared to wild type (OP50)
none
