# Supplementary material for: Tribbles ortholog NIPI-3 and bZIP transcription factor CEBP-1 regulate a Caenorhabditis elegans intestinal immune surveillance pathway
Source: BMC Biol. 2016 Dec 7;14:105. doi: 10.1186/s12915-016-0334-6 (PMC5143455; doi:10.1186/s12915-016-0334-6)
Supplement: Additional file 4: Table S3. — NanoString analysis of wild type N2 and nipi-3(fr4) gene expression. This table lists the gene expression fold changes between wild type N2 and nipi-3(fr4) animals fed P. aeruginosa PA14 or control OP50 E. coli for 6 hours (first tab) or fed E. coli expressing ToxA or BL21 control for 24 hours (second tab). Expression values are the average of three (PA14 and OP50) or two (ToxA and BL21 control) independent replicates and normalized to three control genes. Primary data are provided in Additional file 15. (XLSX 33 kb) [file 12915_2016_334_MOESM4_ESM.xlsx]

## Sheet: PA14
		nipi-3(fr4) / N2		nipi-3(fr4) / N2
		OP50		PA14
Sequence	Gene name	log2 FC	FDR	log2 FC	FDR
T19C9.8		4.07722	2.23764e-13	3.20775	2.2991e-20		log2 FC > 1 and FDR <0.05
Y46G5A.20		3.93396	2.13273e-35	2.33722	5.73639e-05		log2 FC < -1 and FDR <0.05
F08F8.5	numr-1	3.64683	6.4363e-35	3.56714	1.45044e-12		FDR <0.05
F14F9.3		3.56639	1.12048e-22	2.52914	1.47392e-06
T28H10.3		3.47657	2.93328e-29	2.50369	3.31364e-11
F11D11.3		3.29613	3.0877e-13	4.30495	3.56286e-26
B0024.4		3.1645	6.83595e-12	1.14142	0.000453717
C49G7.5	irg-2	3.06939	5.05988e-20	1.7941	0.00469297
Y58A7A.5		3.00881	1.58301e-16	1.69386	0.0071584
M176.1		2.68225	2.1947e-09	2.07136	6.24889e-09
C06B3.7		2.673	0.000233076	0.201521	0.881508
F28F8.2	acs-2	2.21023	6.06182e-12	-0.497101	0.391879
C07G3.2	irg-1	2.2023	1.49264e-13	1.36729	0.00472527
T24C4.4		2.16116	3.65549e-12	1.0623	0.033638
Y38E10A.5	clec-4	2.08565	1.97105e-06	-0.183351	0.779745
T22B7.3		2.06291	6.47089e-10	2.14029	3.24154e-09
C02A12.4	lys-7	1.99131	7.83129e-12	2.46125	4.15666e-07
K10G4.3		1.96071	3.17756e-09	0.937628	0.00293981
Y51B9A.8		1.84874	1.3681e-05	2.11945	7.63437e-06
T24E12.5		1.8024	1.22417e-06	2.78734	1.68672e-17
K09A9.1	nipi-3	1.74677	2.01396e-09	2.21765	5.33209e-06
C09H5.2		1.44329	0.000125937	2.03127	2.07075e-05
F22H10.2		1.37052	1.11428e-05	1.73396	0.00835253
T21E8.1		1.36945	3.73466e-06	-0.24678	0.747535
Y22F5A.5	lys-2	1.35947	5.8427e-06	0.0150683	0.979608
K07C6.4		1.25223	0.000419498	0.114247	0.881508
ZC443.6	ugt-16	1.2412	5.79442e-05	1.3142	0.00395975
Y22D7AR.9	fbxa-74	1.2231	1.37872e-05	1.36909	0.00469297
C31A11.5	oac-6	1.17087	0.0002177	-0.109763	0.881508
T05A10.5	scl-22	1.15734	0.00507381	1.5376	0.0117128
ZK896.5		0.925282	0.0170166	0.0237832	0.979608
F54B8.4		0.916503	0.00944012	1.90122	0.000567161
F59B10.4		0.890189	0.0263082	1.12952	0.000187095
R03D7.6		0.696626	0.0447052	1.71449	1.30437e-05
F45D3.4		0.665478	0.246553	0.877897	0.052995
K12G11.4	sodh-2	0.643095	0.110981	-0.168187	0.747535
F47G4.3	gpdh-1	0.623585	0.0740876	0.125127	0.864737
F35E8.11	cdr-1	0.516417	0.479925	2.37851	9.14944e-07
F22B5.4		0.498989	0.171044	1.25586	0.00139701
H12D21.1	nspa-1	0.48685	0.0375414	1.1316	0.00220091
C17H12.8		0.469415	0.246553	-0.695964	0.100577
Y56A3A.33		0.358356	0.493694	0.241019	0.725692
C25E10.2	cyp-33B1	0.3364	0.607859	0.0525474	0.94284
F21F8.7	asp-6	0.333961	0.258136	-0.260836	0.56572
K10D11.2		0.32579	0.633762	0.0385803	1
T10H9.4	snb-1	0.308651	0.33016	0.581642	0.133097
R11A5.3		0.298906	0.603491	0.0441394	0.967319
C32D5.12		0.264403	0.536852	0.498913	0.133097
C37C3.10		0.228262	0.805077	0.834686	0.0417568
F44E5.5		0.199565	0.680489	0.421517	0.675159
W02D9.10		0.194312	0.633762	0.602562	0.0557185
T27F6.8		0.104806	0.846977	1.31001	0.00018613
ZC376.7		0.10078	0.834774	0.101467	0.877005
K07C6.3	cyp-35B2	0.086457	1	0.210112	0.881508
F52F10.4	oac-32	0.0358563	1	-1.76445	6.24889e-09
F55G11.6		0.034253	1	-0.827978	0.0115412
C29F7.2		-0.0188894	1	0.373066	0.604905
Y38A10A.5	crt-1	-0.0244045	0.954926	-0.0149625	0.979608
F21F8.3	asp-5	-0.0265007	0.971236	-0.686747	0.0234126
C37H5.8	hsp-6	-0.034577	0.951896	-0.288928	0.56572
C32H11.3		-0.0445033	1	-0.686871	0.0489225
K08C7.5	fmo-2	-0.0644724	1	0.997861	0.127588
F49F1.6	mul-1	-0.0881293	0.944964	-1.29082	0.000232992
F55G11.2		-0.117825	0.834774	-1.08416	0.00149286
F26A3.4		-0.146865	0.841564	0.382448	0.614771
F01D5.5		-0.153838	0.846977	-0.882469	0.0659798
F28B4.3		-0.203108	0.633762	-0.737207	0.020079
C49C8.4	cyp-33E1	-0.206577	0.620146	0.0255017	0.967319
C14F5.1		-0.208534	0.633762	0.225885	0.732646
Y38E10A.15	nspe-7	-0.212573	0.633762	1.26454	0.010295
F59A7.1	clec-206	-0.215967	0.834774	0.144701	0.864737
F42A10.4		-0.229736	0.588352	-0.176839	0.833833
H23N18.3	ugt-8	-0.231909	0.633762	0.849888	0.0428593
F56D6.2	clec-67	-0.232983	0.633762	-1.14821	0.0110588
K05B2.4		-0.2466	0.713882	-0.716134	0.215584
C15H9.6		-0.253532	0.33016	-0.280259	0.58004
T19D12.3		-0.27803	0.664424	0.252333	0.616113
T28C12.4		-0.296192	0.603491	0.576277	0.293866
F37B12.2	gcs-1	-0.299811	0.387954	-0.275466	0.614771
R08H2.1	dhs-23	-0.305896	0.633762	-0.215513	0.683829
F43E2.8		-0.308401	0.324783	-0.52902	0.170181
F08H9.4		-0.334002	0.626542	-0.356373	0.600245
Y46H3A.3		-0.344015	0.478523	2.11524	9.14944e-07
F36A4.7	ama-1	-0.348095	0.4337	-0.374237	0.614542
Y22D7AL.5		-0.365722	0.186491	-0.6267	0.0906124
C15F1.7		-0.3658	0.33016	-0.0769611	0.881508
ZK697.6		-0.382603	0.478523	0.317308	0.540908
T04C12.6	act-1	-0.38348	0.06172	-0.150994	0.779745
C12C8.1	hsp-70	-0.390807	0.500865	-0.127526	0.864737
C32H11.1		-0.443902	0.607859	-1.01826	0.0729554
K09D9.2	cyp-35A3	-0.451082	0.329127	0.273386	0.706158
ZK1037.5	nhr-247	-0.46636	0.504458	-0.257446	0.747535
K08D8.5		-0.47438	0.146885	-1.08912	0.020079
F35G2.4	phy-2	-0.481162	0.208333	0.246564	0.639886
H23N18.1	ugt-13	-0.485624	0.246553	0.599756	0.294554
Y46H3A.2	hsp-16.41	-0.515214	0.267848	1.99603	8.74648e-06
K08F4.7	gst-4	-0.516572	0.186491	0.649425	0.401529
T19H12.1		-0.550635	0.148001	-0.15514	0.793334
C02B4.2	nhr-17	-0.551385	0.0809167	-0.362534	0.48727
R10E8.3		-0.564583	0.504458	0.0026849	1
T27E4.3	hsp-16.48	-0.571935	0.0829593	2.00893	2.04313e-10
T27E4.8	hsp-16.1	-0.610754	0.0829593	2.08601	2.39518e-12
F49H6.13		-0.624707	0.387954	-0.89283	0.0729554
C34G6.4	pgp-2	-0.778269	0.0142935	-0.107284	0.864737
F08G5.6		-0.801426	0.0148084	-1.7652	0.000115995
K11G9.6	mtl-1	-0.857745	0.186491	2.70497	3.31364e-11
C08A9.1	sod-3	-0.956464	0.010096	0.0201078	0.983851
F38E11.2	hsp-12.6	-0.98245	0.0109438	-0.28936	0.623007
Y46C8AL.4	clec-71	-1.00684	0.0953593	-1.19464	0.00201965
F49F1.1		-1.06525	0.0194815	-1.84086	1.12348e-06
C32H11.12	dod-24	-1.07514	0.00221137	-1.08088	0.00092622
F38E11.1	hsp-12.3	-1.07813	0.00129839	-0.320212	0.401452
F53E10.4	irg-3	-1.16116	7.30353e-05	-1.68467	3.1763e-07
F49F1.7		-1.29576	0.000514295	-1.57154	0.00709432
C03G6.15	cyp-35A2	-1.33182	0.000101787	1.71378	0.000756494
C06B3.3	cyp-35C1	-1.57622	1.74369e-05	0.554033	0.391879
T24B8.5		-1.73743	6.08848e-09	-1.77582	0.000368926
F35E12.5		-2.10958	5.45296e-09	-2.14152	2.07075e-05

## Sheet: ToxA
		nipi-3(fr4) / N2		nipi-3(fr4) / N2
		BL21 control		ToxA
Sequence	Gene name	log2 FC	FDR	log2 FC	FDR		log2 FC > 1 and FDR <0.05
F14F9.3		4.13003	2.49603e-28	-0.72654	0.156222		log2 FC < -1 and FDR <0.05
Y46G5A.20		3.83287	9.84151e-14	1.38928	0.0152142		FDR <0.05
F11D11.3		3.68958	7.09227e-15	1.54031	0.00191782
Y58A7A.5		3.45143	2.7818e-12	0.31765	0.402199
T27E4.8	hsp-16.1	3.42157	9.28831e-12	2.49558	6.64715e-16
T27E4.3	hsp-16.48	3.38869	1.34384e-11	2.46203	8.95812e-16
B0024.4		3.31316	1.01171e-15	2.30696	1.86781e-06
C49G7.5	irg-2	3.04164	1.14799e-16	-0.632076	0.0486965
H12D21.1	nspa-1	2.75934	0.00163665	3.87493	0.000259768
T24C4.4		2.67688	5.27277e-09	0.828142	0.0121952
C06B3.7		2.61927	2.0411e-14	-0.355902	0.545006
M176.1		2.59027	1.1987e-07	0.159368	0.835528
T28H10.3		2.47878	8.16536e-08	1.25371	5.205e-05
Y46H3A.3		2.42818	3.99605e-06	1.02182	0.0413139
T24E12.5		2.22757	5.64977e-10	0.477337	0.432283
C02A12.4	lys-7	2.16569	0.000534861	2.79812	9.71236e-07
F08F8.5	numr-1	2.05571	3.62253e-05	1.6909	0.000250242
T19C9.8		1.99256	2.08807e-08	-0.0462291	0.940212
K09A9.1	nipi-3	1.94006	4.2568e-05	1.00349	0.0539329
C07G3.2	irg-1	1.82597	2.24214e-08	0.499854	0.400973
F22H10.2		1.81143	0.000112435	1.29782	0.0075976
Y46H3A.2	hsp-16.41	1.81138	0.00043698	0.839172	0.184908
ZC443.6	ugt-16	1.68633	9.5736e-06	1.03332	0.0557318
F52F10.4	oac-32	1.54088	0.000493272	-3.78464	8.95812e-16
Y51B9A.8		1.43349	0.00905258	0.261638	0.663308
F54B8.4		1.39898	9.77102e-05	0.584953	0.317881
R03D7.6		1.3476	0.018644	1.28561	0.0120003
F45D3.4		1.24934	0.0072418	1.03207	0.0370804
K11G9.6	mtl-1	1.23843	0.0371095	1.68727	0.00191782
K10G4.3		1.20398	2.94678e-05	-0.281738	0.649631
K07C6.4		1.19068	0.0176699	0.624678	0.292029
Y22D7AR.9	fbxa-74	1.10882	0.00463399	0.715927	0.208782
F55G11.6		1.07591	0.0675614	-0.259496	0.798364
Y22F5A.5	lys-2	0.988059	0.0520178	0.579205	0.141651
C12C8.1	hsp-70	0.983555	0.0072418	0.804667	0.257422
T22B7.3		0.978196	0.0171455	0.79808	0.176434
F59B10.4		0.907769	0.0520178	1.21649	0.0759293
F26A3.4		0.783678	0.047703	0.125665	0.85219
F44E5.5		0.763391	0.186144	0.79656	0.239718
K05B2.4		0.758449	0.0796343	1.05321	0.0977416
F01D5.5		0.715956	0.213538	0.371794	0.629903
F22B5.4		0.698781	0.17469	1.55953	0.0539329
Y38E10A.15	nspe-7	0.688051	0.0736512	1.43491	0.0164697
T05A10.5	scl-22	0.662837	0.292691	1.25656	0.151818
Y38E10A.5	clec-4	0.652524	0.0668949	1.3629	0.00811323
ZK697.6		0.615359	0.182313	0.55956	0.569546
C32D5.12		0.59726	0.138774	0.849083	0.186346
H23N18.3	ugt-8	0.565544	0.323929	-0.213149	0.8275
H23N18.1	ugt-13	0.56339	0.186144	0.361559	0.649631
T21E8.1		0.478085	0.17469	-0.929998	0.0846408
R10E8.3		0.47656	0.479491	1.31737	0.169463
T10H9.4	snb-1	0.444781	0.357515	0.278651	0.504183
T28C12.4		0.410418	0.431388	0.523552	0.388807
F59A7.1	clec-206	0.347256	0.651841	1.51662	0.0930265
ZK896.5		0.321391	0.431388	-0.709937	0.199213
F49H6.13		0.313464	0.777358	-0.962921	0.317881
K08C7.5	fmo-2	0.257446	0.693482	-0.0438282	0.965713
C14F5.1		0.254567	0.536973	0.71265	0.215721
C25E10.2	cyp-33B1	0.225365	0.744372	0.120817	0.898192
F21F8.7	asp-6	0.224116	0.50806	0.219056	0.6119
K12G11.4	sodh-2	0.181218	0.702049	0.22624	0.787228
C49C8.4	cyp-33E1	0.165081	0.740668	0.373311	0.609851
Y46C8AL.4	clec-71	0.11671	0.939335	0.781918	0.445266
C08A9.1	sod-3	0.0763181	0.901677	0.498133	0.586762
F38E11.1	hsp-12.3	0.0389333	0.937974	0.615899	0.357269
R08H2.1	dhs-23	0.0305225	1	0.420259	0.624809
F35E8.11	cdr-1	0.0101144	1	-0.0905088	0.950184
Y56A3A.33		-0.0238097	0.973631	0.294941	0.691662
F38E11.2	hsp-12.6	-0.0376599	0.973631	0.0301104	0.998925
F47G4.3	gpdh-1	-0.0483162	0.932486	2.07287	0.0152142
C31A11.5	oac-6	-0.095899	0.858253	0.290872	0.649631
K07C6.3	cyp-35B2	-0.116204	0.937974	0.996211	0.34254
C09H5.2		-0.132022	0.765557	0.391774	0.569546
C37C3.10		-0.200253	0.765557	-0.753528	0.393821
Y38A10A.5	crt-1	-0.200568	0.547044	-0.0674182	0.898192
T19H12.1		-0.223319	0.590294	-0.383133	0.599695
F35G2.4	phy-2	-0.231232	0.588094	0.284958	0.662644
F08H9.4		-0.253815	0.765557	0.796258	0.401632
F35E12.5		-0.272583	0.512707	-0.325245	0.662644
C34G6.4	pgp-2	-0.312473	0.447148	-0.327688	0.617842
W02D9.10		-0.334727	0.375114	0.470897	0.420863
C15F1.7		-0.339045	0.486969	-0.177901	0.799335
F28B4.3		-0.350522	0.511094	-0.0489733	0.951858
T04C12.6	act-1	-0.386139	0.278577	-0.182607	0.649631
R11A5.3		-0.43127	0.247531	-0.207657	0.799565
K10D11.2		-0.446677	0.463765	-2.51446	2.84179e-07
T27F6.8		-0.464894	0.213538	-0.123536	0.891574
F21F8.3	asp-5	-0.471778	0.382972	-0.484578	0.257422
C29F7.2		-0.485509	0.365705	0.278574	0.662644
ZK1037.5	nhr-247	-0.533653	0.502459	0.983941	0.278381
C02B4.2	nhr-17	-0.54411	0.174554	-0.0109939	0.998925
C15H9.6		-0.55832	0.269676	-0.584947	0.125055
ZC376.7		-0.558792	0.22972	-0.448056	0.408105
K08F4.7	gst-4	-0.569518	0.153832	0.446213	0.585055
F42A10.4		-0.628962	0.21393	-0.812702	0.198484
F37B12.2	gcs-1	-0.656625	0.167822	-0.678646	0.239718
F49F1.6	mul-1	-0.736609	0.202365	0.646269	0.402199
Y22D7AL.5		-0.842631	0.0761083	-0.93958	0.00315825
F43E2.8		-0.855953	0.0794587	-0.922285	0.0152142
C32H11.1		-0.86403	0.208458	-0.712142	0.467828
C32H11.3		-0.885579	0.108654	0.540132	0.482881
F55G11.2		-0.908402	0.00329681	-1.24132	0.0563683
C17H12.8		-0.963406	0.0736512	-2.17758	7.8701e-13
F36A4.7	ama-1	-1.0136	0.0520178	-0.862604	0.151818
C37H5.8	hsp-6	-1.09804	0.000712394	-0.86618	0.00943932
C03G6.15	cyp-35A2	-1.17652	0.0186563	-0.163916	0.840032
F28F8.2	acs-2	-1.18292	0.00304347	-1.50344	0.0164697
C06B3.3	cyp-35C1	-1.20422	0.000235495	-0.97997	0.103267
C32H11.12	dod-24	-1.31223	0.0668949	-2.57214	3.05334e-08
T19D12.3		-1.34668	0.0431729	1.47681	0.126114
K08D8.5		-1.5503	0.00148163	-1.57998	0.00213586
F56D6.2	clec-67	-1.56764	2.72142e-07	-2.38412	1.15462e-05
F08G5.6		-1.59366	1.2071e-05	-1.76353	0.00184265
K09D9.2	cyp-35A3	-1.63033	1.63514e-05	-0.400619	0.599695
F49F1.7		-1.82251	4.40797e-08	-0.264667	0.799565
F53E10.4	irg-3	-1.84458	1.48432e-09	-1.00788	0.0937968
T24B8.5		-2.57667	2.24214e-08	-2.87021	3.93509e-12
F49F1.1		-3.1363	5.10613e-17	-2.02487	0.000121162
