# Supplementary material for: Tribbles ortholog NIPI-3 and bZIP transcription factor CEBP-1 regulate a Caenorhabditis elegans intestinal immune surveillance pathway
Source: BMC Biol. 2016 Dec 7;14:105. doi: 10.1186/s12915-016-0334-6 (PMC5143455; doi:10.1186/s12915-016-0334-6)
Supplement: Additional file 7: Table S4. — NanoString analysis of wild type N2 gene expression on P. aeruginosa or ToxA. This table lists the gene expression fold changes between wild type N2 animals fed P. aeruginosa PA14 and animals fed control OP50 E. coli for 6 hours or between N2 animals fed E. coli expressing ToxA and animals fed the BL21 control for 24 hours. Expression values are the average of three (PA14 and OP50) or two (ToxA and BL21 control) independent replicates and normalized to three control genes. Primary data are provided in Additional file 15. (XLSX 22 kb) [file 12915_2016_334_MOESM7_ESM.xlsx]

## Sheet: Sheet1
		PA14 / OP50		ToxA / BL21 control
		wild type N2		wild type N2
Sequence	Gene name	log2 FC	FDR	log2 FC	FDR
F53E10.4	irg-3	5.97747	5.8599e-56	-0.683745	0.00251589		log2 FC > 1 and FDR <0.05
C06B3.7		5.50398	1.52734e-08	6.62109	4.73085e-171		log2 FC < -1 and FDR <0.05
T24C4.4		5.41655	1.4822e-29	4.43806	1.9496e-114		FDR <0.05
F55G11.2		5.35595	3.66751e-41	-0.714879	0.00153908
C32H11.1		5.00922	2.2316e-25	0.00560708	1
F49H6.13		4.66915	9.11717e-16	2.2854	0.000287714
F35E12.5		4.52416	3.75245e-16	-0.203679	0.441996
F56D6.2	clec-67	4.43243	1.49744e-25	2.67367	2.44374e-40
B0024.4		4.27726	2.72721e-28	2.43399	4.48043e-22
K05B2.4		4.07201	9.11717e-16	-0.0315862	1
C32H11.12	dod-24	4.00951	4.23522e-40	-0.132747	0.580986
Y38E10A.5	clec-4	4.00108	1.10252e-14	1.20253	1.16767e-07
F49F1.6	mul-1	3.56216	9.90139e-14	-0.629536	0.0390528
Y51B9A.8		3.16404	7.64834e-14	6.53041	1.43457e-99
F08G5.6		3.07052	3.84299e-11	-0.678752	0.00288911
C07G3.2	irg-1	3.01242	8.5673e-11	5.01244	2.06789e-104
C31A11.5	oac-6	3.00877	1.39792e-10	2.14228	1.965e-27
F35E8.11	cdr-1	2.91625	1.1443e-09	-0.385017	0.362512
Y22F5A.5	lys-2	2.78867	2.55864e-28	1.26656	2.11467e-12
C49G7.5	irg-2	2.73529	2.8077e-06	7.39296	3.63714e-223
C32H11.3		2.65707	4.82727e-10	-0.344655	0.388936
K07C6.4		2.64892	1.38828e-12	1.4085	1.26799e-12
F55G11.6		2.56919	1.44403e-11	0.826053	0.0622663
F49F1.7		2.26847	3.32993e-05	-0.73612	0.000319742
F01D5.5		2.22633	2.8077e-06	-0.503258	0.144306
ZK896.5		2.19856	1.80482e-07	2.28601	6.89369e-22
F49F1.1		2.03847	6.35137e-06	-0.100392	0.700813
R03D7.6		1.93646	8.5305e-07	-0.850812	0.000380507
F54B8.4		1.9053	5.75952e-06	2.95566	6.09324e-32
T19D12.3		1.80145	2.60734e-06	-1.09835	0.00654016
K12G11.4	sodh-2	1.79889	1.4399e-06	0.50453	0.0218309
T21E8.1		1.67131	2.15575e-05	4.58533	2.69697e-90
Y58A7A.5		1.64129	0.00728912	6.13744	1.04037e-157
F14F9.3		1.64126	0.00857162	7.50533	4.66032e-174
Y46G5A.20		1.48014	0.0020835	1.77399	5.27428e-14
T24B8.5		1.47172	5.86207e-06	1.49675	5.08415e-13
F52F10.4	oac-32	1.4541	0.000699336	6.70141	2.17697e-129
C17H12.8		1.45152	4.47491e-05	2.23062	1.23488e-31
K10D11.2		1.42784	0.000782195	4.34344	5.81241e-59
K08D8.5		1.39104	0.000250209	-0.216966	0.338637
K10G4.3		1.34508	0.000508337	3.83921	3.0509e-67
T28H10.3		1.32467	0.00190704	0.963649	1.2398e-08
F11D11.3		1.27394	0.00966606	4.95349	2.99001e-53
Y46C8AL.4	clec-71	1.10395	0.0109619	-0.116883	0.935279
ZC443.6	ugt-16	1.03069	0.0137187	1.42393	1.47583e-11
R08H2.1	dhs-23	0.935323	0.022694	-0.529912	0.136966
Y22D7AR.9	fbxa-74	0.841382	0.0393733	2.06024	6.64164e-19
T19C9.8		0.813491	0.0783959	5.78682	1.01322e-138
F28B4.3		0.794554	0.0217025	-0.610011	0.0339841
C29F7.2		0.782867	0.0885281	-1.89542	2.8164e-19
F22H10.2		0.769026	0.167216	2.06799	3.32374e-22
F21F8.7	asp-6	0.764372	0.00615395	-0.0108474	0.959612
F45D3.4		0.649097	0.223197	0.104934	0.657775
K09D9.2	cyp-35A3	0.611607	0.198457	-0.859172	0.000414497
C06B3.3	cyp-35C1	0.486888	0.310068	0.519146	0.0148866
C25E10.2	cyp-33B1	0.484085	0.310068	-0.0469848	0.954649
C37C3.10		0.483811	0.283964	0.0846631	0.879052
M176.1		0.470302	0.33693	6.78541	2.11933e-96
F44E5.5		0.353609	0.533934	-0.606602	0.0366243
F37B12.2	gcs-1	0.266359	0.415641	-0.800318	2.1898e-06
R11A5.3		0.239601	0.588906	-0.108402	0.714484
T24E12.5		0.218175	0.57357	4.78352	1.67624e-68
F21F8.3	asp-5	0.160658	0.528542	-0.76187	1.3191e-05
F08F8.5	numr-1	0.0807427	0.874526	1.62183	5.94504e-13
ZK1037.5	nhr-247	0.0613457	0.927598	0.460881	0.406624
F59B10.4		0.0238631	0.979944	0.12082	0.78362
F43E2.8		-0.135223	0.674749	-0.822383	6.87298e-07
Y56A3A.33		-0.202254	0.588775	2.01027	1.7305e-16
K07C6.3	cyp-35B2	-0.204499	0.900062	-0.545695	0.364321
F38E11.2	hsp-12.6	-0.205297	0.597616	-0.185772	0.637783
Y38A10A.5	crt-1	-0.206527	0.396456	-0.61617	0.000287714
K09A9.1	nipi-3	-0.349273	0.411821	2.17975	1.584e-22
F59A7.1	clec-206	-0.426255	0.403104	-0.528691	0.364321
T19H12.1		-0.440467	0.220753	-0.758816	0.0116363
Y46H3A.3		-0.442018	0.303486	0.512427	0.0499553
C15H9.6		-0.453504	0.0726718	-0.508795	0.0105703
C14F5.1		-0.455892	0.311679	-0.667043	0.00188607
ZK697.6		-0.496018	0.206365	-0.831023	0.0215289
F36A4.7	ama-1	-0.502208	0.214296	-0.700557	0.00681101
C32D5.12		-0.510978	0.169342	-0.631176	0.0131196
C12C8.1	hsp-70	-0.549343	0.206365	-0.810786	0.00844508
F08H9.4		-0.57904	0.185616	-0.797969	0.121345
H23N18.3	ugt-8	-0.580342	0.201673	-0.755112	0.0378096
H12D21.1	nspa-1	-0.59454	0.0793847	-1.12151	0.000103392
ZC376.7		-0.611609	0.082385	-0.297251	0.0902362
R10E8.3		-0.630221	0.292188	-0.219175	0.744787
T22B7.3		-0.655658	0.141642	-0.0437936	0.917955
F26A3.4		-0.672371	0.185616	1.89274	2.66257e-24
K08C7.5	fmo-2	-0.697208	0.287486	1.84538	2.71517e-07
F42A10.4		-0.698116	0.0629035	-0.702549	0.000287714
Y46H3A.2	hsp-16.41	-0.79431	0.0649155	0.623526	0.0191921
T10H9.4	snb-1	-0.838054	0.00704764	-0.29922	0.0789313
C02B4.2	nhr-17	-0.844244	0.0466482	-0.835621	0.000126026
F22B5.4		-0.877451	0.0503395	-0.733374	0.0584593
C49C8.4	cyp-33E1	-0.881541	0.0294257	-1.00901	1.96103e-06
H23N18.1	ugt-13	-0.980129	0.0372367	-0.170964	0.544459
C37H5.8	hsp-6	-1.02069	0.000126164	-1.12933	3.49345e-10
C15F1.7		-1.10878	0.00123215	-1.08453	2.08297e-10
C09H5.2		-1.14405	0.0102992	-0.571592	0.0104101
T28C12.4		-1.1515	0.0179998	-0.542792	0.0126753
F38E11.1	hsp-12.3	-1.18871	0.00608861	-0.47239	0.0355874
T05A10.5	scl-22	-1.27004	0.0363094	-0.223472	0.700813
T27F6.8		-1.29062	0.0014148	-0.329929	0.192319
K11G9.6	mtl-1	-1.30031	0.0164812	-2.28119	1.10206e-21
T04C12.6	act-1	-1.30383	4.49374e-08	-0.903049	3.661e-08
W02D9.10		-1.36698	0.000394663	0.978393	2.72456e-06
Y22D7AL.5		-1.43287	6.99033e-09	-0.829596	4.85276e-07
C02A12.4	lys-7	-1.45518	0.000510563	-0.782927	0.0063168
T27E4.8	hsp-16.1	-1.50192	3.18828e-05	0.0689575	0.78362
K08F4.7	gst-4	-1.60977	0.00199882	-1.90049	6.08372e-16
C34G6.4	pgp-2	-1.62151	7.1591e-06	-0.667505	0.0118488
F35G2.4	phy-2	-1.64986	1.71562e-05	-1.14671	6.01136e-07
F28F8.2	acs-2	-1.6994	2.28542e-05	0.386859	0.127507
C08A9.1	sod-3	-1.79458	5.58528e-06	-0.230467	0.544459
T27E4.3	hsp-16.48	-1.81017	1.07755e-07	0.0411599	0.879239
C03G6.15	cyp-35A2	-1.99262	3.6562e-06	-1.11896	4.4774e-09
Y38E10A.15	nspe-7	-3.17856	7.22648e-13	-0.21859	0.406624
F47G4.3	gpdh-1	-3.41992	4.45751e-15	-0.927325	1.80094e-05
