# Supplementary material for: Tribbles ortholog NIPI-3 and bZIP transcription factor CEBP-1 regulate a Caenorhabditis elegans intestinal immune surveillance pathway
Source: BMC Biol. 2016 Dec 7;14:105. doi: 10.1186/s12915-016-0334-6 (PMC5143455; doi:10.1186/s12915-016-0334-6)
Supplement: Additional file 8: Table S5. — ToxA-induced protein changes. This table lists the proteins differentially expressed in wild type N2 (first tab) or nipi-3(fr4) (second tab) animals fed E. coli expressing ToxA or the BL21 control for 24 hours. Relative expression levels are an average of two independent replicates. Primary data are provided (third tab). (XLSX 1584 kb) [file 12915_2016_334_MOESM8_ESM.xlsx]

## Sheet: N2
					ToxA / BL21 control
Reference	Protein	Wormbase ID	Sequence	Gene name	log2 FC	FDRup
tr|Q966A5|Q966A5_CAEEL	Q966A5	WBGene00021978	Y58A7A.4		1.429	0		log2 FC > 0.585 and FDR <0.05
tr|Q17420|Q17420_CAEEL	Q17420	WBGene00007097	B0024.4		1.395	0		log2 FC < -0.585 and FDR <0.05
tr|G1K0X0|G1K0X0_CAEEL	G1K0X0	WBGene00004000	T21E8.1	pgp-6	1.294	0		FDR <0.05
tr|Q23564|Q23564_CAEEL	Q23564	WBGene00014046	ZK666.6	clec-60	1.254	5e-06
tr|Q9BHL0|Q9BHL0_CAEEL	Q9BHL0	WBGene00013742	Y111B2A.24		1.18	2.7e-05
tr|Q9XUH3|Q9XUH3_CAEEL	Q9XUH3	WBGene00007875	C32H11.12	dod-24	1.063	1e-06
tr|G5EC22|G5EC22_CAEEL	G5EC22	WBGene00010124	F55G11.4		0.98	0
tr|P91369|P91369_CAEEL	P91369	WBGene00019660	K11H12.4		0.97	0
tr|O45078|O45078_CAEEL	O45078	WBGene00015933	C17H12.8		0.939	0.003048
tr|B1Q250|B1Q250_CAEEL	B1Q250	WBGene00015695	C10H11.6	ugt-26	0.931	1e-06
sp|P34261|YKAA_CAEEL	P34261	WBGene00015131	B0303.11		0.93	9e-06
tr|Q966A6|Q966A6_CAEEL	Q966A6	WBGene00021977	Y58A7A.3		0.907	0
tr|Q966A4|Q966A4_CAEEL	Q966A4	WBGene00021979	Y58A7A.5		0.862	2e-06
tr|Q9GYM8|Q9GYM8_CAEEL	Q9GYM8	WBGene00002234	M60.5	kqt-2	0.826	2.1e-05
tr|G5EC21|G5EC21_CAEEL	G5EC21	WBGene00004264	T05C12.10	qua-1	0.824	1.1e-05
tr|O61935|O61935_CAEEL	O61935	WBGene00020386	T09H2.1	cyp-34A4	0.811	0.019905
tr|O76836|O76836_CAEEL	O76836	WBGene00020579	T19D12.4		0.807	0
tr|C8JQN9|C8JQN9_CAEEL	C8JQN9	WBGene00194730	C29E4.17		0.795	4.5e-05
tr|Q9UAQ9|Q9UAQ9_CAEEL	Q9UAQ9	WBGene00018708	F52F10.4	oac-32	0.791	0.034344
tr|Q9XUD8|Q9XUD8_CAEEL	Q9XUD8	WBGene00010123	F55G11.2		0.78	0
tr|G1K0W1|G1K0W1_CAEEL	G1K0W1	WBGene00010757	K10G9.3	pad-2	0.77	2e-06
tr|O17742|O17742_CAEEL	O17742	WBGene00008476	E03H4.8		0.753	1.5e-05
tr|O45463|O45463_CAEEL	O45463	WBGene00009471	F36D3.5		0.753	0.000561
tr|Q9U2D3|Q9U2D3_CAEEL	Q9U2D3	WBGene00012923	Y47D3A.2	fbxa-128	0.749	0
tr|O16327|O16327_CAEEL	O16327	WBGene00015574	C07G3.2	irg-1	0.747	0.000578
tr|Q9XUC0|Q9XUC0_CAEEL	Q9XUC0	WBGene00012134	T28F3.8		0.742	2e-06
tr|Q86S61|Q86S61_CAEEL	Q86S61	WBGene00021464	Y39G10AR.6	ugt-31	0.732	0.000113
tr|Q17522|Q17522_CAEEL	Q17522	WBGene00015216	B0496.7	valv-1	0.722	0.005182
tr|O61874|O61874_CAEEL	O61874	WBGene00022644	ZK6.10	dod-19	0.714	9e-06
sp|Q8IA98|CASP_CAEEL	Q8IA98	WBGene00000464	Y54F10AM.4	ceh-44	0.703	0.010676
tr|D5MCV0|D5MCV0_CAEEL	D5MCV0	WBGene00010125	F55G11.5	dod-22	0.685	0.00512
tr|Q20288|Q20288_CAEEL	Q20288	WBGene00018301	F41G3.5		0.675	1.5e-05
tr|O45143|O45143_CAEEL	O45143	WBGene00016425	C34H4.2		0.652	0.026118
tr|P90732|P90732_CAEEL	P90732	WBGene00007153	B0365.6	clec-41	0.643	7e-05
tr|Q9U2B4|Q9U2B4_CAEEL	Q9U2B4	WBGene00012961	Y47H10A.5		0.635	0.028026
tr|H2L0C9|H2L0C9_CAEEL	H2L0C9	WBGene00021709	Y49C4A.8	ugt-29	0.627	0.009353
tr|Q23061|Q23061_CAEEL	Q23061	WBGene00020905	T28H11.7		0.627	0.0319
tr|Q9GYM9|Q9GYM9_CAEEL	Q9GYM9	WBGene00019779	M60.2		0.614	0.000194
tr|Q9N4X1|Q9N4X1_CAEEL	Q9N4X1	WBGene00021590	Y46D2A.2		0.614	0.019395
tr|O45142|O45142_CAEEL	O45142	WBGene00044073	C34H4.3	tag-244	0.597	0.002873
Reference	Protein	Wormbase ID	Sequence	Gene name	log2 FC	FDRdown
tr|Q9N3J4|Q9N3J4_CAEEL	Q9N3J4	WBGene00021785	Y51H7C.7		-0.851	0.001391
tr|Q2XN18|Q2XN18_CAEEL	Q2XN18	WBGene00004999	K09F5.3	spp-14	-0.815	7.6e-05
tr|Q5ZR75|Q5ZR75_CAEEL	Q5ZR75	WBGene00020516	T15B7.1		-0.792	0.030395
sp|Q9N4J2|VIT3_CAEEL	Q9N4J2	WBGene00006927	F59D8.1	vit-3	-0.782	0.022512
sp|P06125|VIT5_CAEEL	P06125	WBGene00006929	C04F6.1	vit-5	-0.782	0.008165
sp|P05690|VIT2_CAEEL	P05690	WBGene00006926	C42D8.2	vit-2	-0.721	0.010324
tr|Q20840|Q20840_CAEEL	Q20840	WBGene00018885	F55E10.6		-0.68	9.6e-05
tr|G2HK03|G2HK03_CAEEL	G2HK03	WBGene00004167	Y57A10A.18	pqn-87	-0.64	0.030751
tr|O44151|O44151_CAEEL	O44151	WBGene00016759	C49A9.5		-0.627	0.001033
tr|Q22336|Q22336_CAEEL	Q22336	WBGene00004988	T08A9.7	spp-3	-0.59	0.030992

## Sheet: nipi-3(fr4)
					ToxA / BL21 control
Reference	Protein	Wormbase ID	Sequence	Gene name	log2 FC	FDRup
tr|H9G342|H9G342_CAEEL	H9G342	WBGene00010019	F54B8.4		1.768	6.2e-05		log2 FC > 0.585 and FDR <0.05
tr|B6VQ74|B6VQ74_CAEEL	B6VQ74	WBGene00008572	F08B12.4		1.678	9e-06		log2 FC < -0.585 and FDR <0.05
tr|Q95XR1|Q95XR1_CAEEL	Q95XR1	WBGene00021475	Y39G10AR.20	tbca-1	1.518	0.000211		FDR <0.05
tr|Q95XS2|Q95XS2_CAEEL	Q95XS2	WBGene00021427	Y38F2AR.9		1.491	0.004075
tr|Q7YWQ6|Q7YWQ6_CAEEL	Q7YWQ6	WBGene00013023	Y48G10A.6		1.441	5e-06
tr|Q19767|Q19767_CAEEL	Q19767	WBGene00004898	F23H12.1	snb-2	1.318	2.3e-05
sp|Q10009|YSV3_CAEEL	Q10009	WBGene00020561	T19C3.3		1.297	0.00016
sp|P49197|RS21_CAEEL	P49197	WBGene00004490	F37C12.11	rps-21	1.261	0.031774
tr|Q19858|Q19858_CAEEL	Q19858	WBGene00017898	F28C10.3		1.251	0.0008
sp|Q19906|CTU2_CAEEL	Q19906	WBGene00009256	F29F11.3	tut-2	1.237	0.000708
tr|G5EEJ7|G5EEJ7_CAEEL	G5EEJ7	WBGene00009680	F44D12.3	msd-1	1.228	0.000386
tr|O76722|O76722_CAEEL	O76722	WBGene00018117	F36H12.1	nlp-47	1.213	0.04391
sp|P55326|YZG1_CAEEL	P55326	WBGene00008745	F13E6.1		1.146	0.015291
tr|O62323|O62323_CAEEL	O62323	WBGene00010980	R02D5.7		1.096	0.01355
tr|O76719|O76719_CAEEL	O76719	WBGene00018119	F36H12.3		1.095	0.048099
tr|Q20790|Q20790_CAEEL	Q20790	WBGene00010065	F54F7.3		1.092	0.011291
sp|Q86DA5|SARM1_CAEEL	Q86DA5	WBGene00006575	F13B10.1	tir-1	1.084	0.050258
sp|Q23058|SSP9_CAEEL	Q23058	WBGene00006038	E03H12.10	ssp-9	0.969	0.001177
Reference	Protein	Wormbase ID	Sequence	Gene name	log2 FC	FDRdown
tr|A5Z2S7|A5Z2S7_CAEEL	A5Z2S7	WBGene00012033	T26C5.3A		-1.744	4e-06
tr|Q9XUF1|Q9XUF1_CAEEL	Q9XUF1	WBGene00008204	C49C3.15		-1.658	5.3e-05
tr|Q5ZR75|Q5ZR75_CAEEL	Q5ZR75	WBGene00020516	T15B7.1		-1.657	4.5e-05
sp|Q22285|TTR46_CAEEL	Q22285	WBGene00011571	T07C12.7	ttr-46	-1.491	0.0002
sp|Q21018|CRI3_CAEEL	Q21018	WBGene00010303	F59A2.3	cri-3	-1.49	6e-06
sp|Q09599|SLBP_CAEEL	Q09599	WBGene00011072	R06F6.11	tag-209	-1.389	0.011562
tr|Q93550|Q93550_CAEEL	Q93550	WBGene00009023	F21G4.1		-1.348	0.00812
sp|Q9N4A7|SEC13_CAEEL	Q9N4A7	WBGene00003806	Y77E11A.13A	npp-20	-1.293	0.019262
sp|G5EGD2|HIF1_CAEEL	G5EGD2	WBGene00001851	F38A6.3B	hif-1	-1.29	5.3e-05
tr|H2KY86|H2KY86_CAEEL	H2KY86	WBGene00021905	Y55B1AL.3	helq-1	-1.24	0.00506
tr|G4SFM6|G4SFM6_CAEEL	G4SFM6	WBGene00017891	F28B4.2	rgl-1	-1.232	6.2e-05
tr|G8JY83|G8JY83_CAEEL	G8JY83	WBGene00006727	F25B5.4	ubq-1	-1.156	0.015672
tr|Q20180|Q20180_CAEEL	Q20180	WBGene00009549	F38H4.5		-1.155	0.014497
tr|Q18650|Q18650_CAEEL	Q18650	WBGene00016702	C46A5.6		-1.136	0.006
tr|Q09489|Q09489_CAEEL	Q09489	WBGene00016316	C32D5.8		-1.088	0.024247
tr|Q9XVN8|Q9XVN8_CAEEL	Q9XVN8	WBGene00009452	F36A2.2		-1.081	0.015025
tr|G5EF65|G5EF65_CAEEL	G5EF65	WBGene00005019	D2096.4	sqv-1	-1.076	0.043638
tr|Q20189|Q20189_CAEEL	Q20189	WBGene00004123	F39D8.1	pqn-36	-1.04	0.032812
tr|Q17526|Q17526_CAEEL	Q17526	WBGene00006637	B0563.2	tsp-11	-0.996	0.029522
sp|O76463|NFT1_CAEEL	O76463	WBGene00003594	Y56A3A.13	nft-1	-0.983	0.020087
sp|G5EGH6|FAT7_CAEEL	G5EGH6	WBGene00001399	F10D2.9	fat-7	-0.925	0.028099
tr|Q17581|Q17581_CAEEL	Q17581	WBGene00007256	C01H6.7	swsn-9	-0.909	0.018771
sp|Q09457|BLI1_CAEEL	Q09457	WBGene00000251	C09G5.6	bli-1	-0.874	0.014592
sp|Q95XP4|SEM2A_CAEEL	Q95XP4	WBGene00003111	Y71G12B.20	mab-20	-0.825	0.049022
sp|G5EGN2|FAT6_CAEEL	G5EGN2	WBGene00014089	ZK822.1	fat-6	-0.82	0.038851
tr|Q4W5S9|Q4W5S9_CAEEL	Q4W5S9	WBGene00044377	Y49F6B.13		-0.807	0.037089

## Sheet: GO terms
GO terms enriched in proteins upregulated in wild type on ToxA compared to BL21 control
innate immune response GO:0045087
defense response to gram-negative bacteria GO:0050829
GO terms enriched in proteins downregulated in wild type on ToxA compared to BL21 control
none
GO terms enriched in proteins upregulated in nipi-3(fr4) on ToxA compared to BL21 control
none
GO terms enriched in proteins downregulated in nipi-3(fr4) on ToxA compared to BL21 control
none

## Sheet: Full dataset
Reference	Entry	Gene_name	Protein_description	Normalized_intensity
				N2 toxa	N2 toxa	N2 control	N2 control	nipi-3 control	nipi-3 control	nipi-3 toxa	nipi-3 toxa	pmk-1 toxa	pmk-1 toxa
				sample_1	sample_2	sample_3	sample_4	sample_5	sample_6	sample_7	sample_8	sample_9	sample_10
sp|A3QMC8|GMPPB_CAEEL	A3QMC8	GMPPB_CAEEL	Mannose-1-phosphate guanyltransferase beta	172605	362096	173972	328454	160232	225222	191775	208717	207104	220401
sp|A8WHT1|TRM5_CAEEL	A8WHT1	TRM5_CAEEL	tRNA (guanine(37)-N1)-methyltransferase	250005	208935	234415	197885	243307	229284	196557	287234	263703	267214
sp|B2D6M2-2|LIN61_CAEEL	B2D6M2-2	LIN61_CAEEL	Isoform a of Protein lin-61	316176	152111	274207	196625	241831	276865	259189	224930	268056	276878
sp|B3CKG1|URM1_CAEEL	B3CKG1	URM1_CAEEL	Ubiquitin-related modifier 1 homolog	310069	186887	298784	323515	156957	279237	126333	262870	200097	146399
sp|D5MCN2|LARP1_CAEEL	D5MCN2	LARP1_CAEEL	La-related protein 1	242807	244979	251104	235233	254140	238111	221129	217451	257604	240043
sp|G5EBF1|SAX3_CAEEL	G5EBF1	SAX3_CAEEL	Protein sax-3	204006	246210	198537	278269	255904	276561	253809	241056	232512	239061
sp|G5EBH0|PLCB_CAEEL	G5EBH0	PLCB_CAEEL	1-phosphatidylinositol 4,5-bisphosphate phosphodiesterase beta egl-8	248823	231323	260200	224680	233145	228137	195597	278965	241304	220217
sp|G5EBN9|SNF3_CAEEL	G5EBN9	SNF3_CAEEL	Sodium- and chloride-dependent betaine transporter	204019	285326	199875	255241	190570	203966	188932	290730	233971	234433
sp|G5EBZ4|LE418_CAEEL	G5EBZ4	LE418_CAEEL	Protein let-418	249195	235747	239386	229752	268733	243109	203252	220594	268477	243253
sp|G5EC63|DEGS2_CAEEL	G5EC63	DEGS2_CAEEL	Putative sphingolipid delta(4)-desaturase/C4-hydroxylase	305154	143110	267498	149294	371189	215415	160583	358343	280942	189057
sp|G5ECR8|GLCM3_CAEEL	G5ECR8	GLCM3_CAEEL	Putative glucosylceramidase 3	224611	117766	201643	111643	255598	315540	270526	293136	356944	383049
sp|G5ECT0|PBO5_CAEEL	G5ECT0	PBO5_CAEEL	Proton-gated ion channel subunit pbo-5	202394	206408	205315	209001	181933	270042	369855	243000	284455	332626
sp|G5ED41|CAND1_CAEEL	G5ED41	CAND1_CAEEL	Cullin-associated NEDD8-dissociated protein 1	253623	174303	242590	186190	272721	288262	323229	236869	279094	291318
sp|G5ED44|FAT5_CAEEL	G5ED44	FAT5_CAEEL	Delta(9)-fatty-acid desaturase fat-5	193572	135933	305915	237773	348136	339270	252096	203381	270107	285355
sp|G5ED45|HYL1_CAEEL	G5ED45	HYL1_CAEEL	Ceramide synthase hyl-1	206551	144701	192572	167476	247598	257482	270967	256801	322979	416270
sp|G5ED84|KLHL8_CAEEL	G5ED84	KLHL8_CAEEL	Kelch-like protein 8	154509	299945	203774	328463	360246	313931	241994	250311	145020	158555
sp|G5EDG2|SMRCD_CAEEL	G5EDG2	SMRCD_CAEEL	SWI/SNF-related matrix-associated actin-dependent regulator of chromatin subfamily A containing DEAD/H box 1 homolog	271237	161449	249294	181783	242733	280779	262685	221640	307056	311316
sp|G5EDW2|LPLT1_CAEEL	G5EDW2	LPLT1_CAEEL	Latrophilin-like protein 1	217781	271688	199345	253826	250298	238497	206709	237935	244718	244226
sp|G5EEH9|NUP98_CAEEL	G5EEH9	NUP98_CAEEL	Nuclear pore complex protein Nup98-Nup96	219703	285991	226847	289162	227493	222662	221800	215814	220328	222101
sp|G5EEM5|ZYG9_CAEEL	G5EEM5	ZYG9_CAEEL	Zygote defective protein 9	237556	256315	234122	240826	261340	233171	232236	242486	242014	220938
sp|G5EEV9|SID2_CAEEL	G5EEV9	SID2_CAEEL	Systemic RNA interference defective protein 2	189151	190980	178400	212971	292283	245774	955457	262372	169739	321562
sp|G5EEW9|CNKR_CAEEL	G5EEW9	CNKR_CAEEL	Connector enhancer of kinase suppressor of ras	231359	224781	258353	210985	284247	241690	398386	211801	243083	271346
sp|G5EF60|STIM1_CAEEL	G5EF60	STIM1_CAEEL	Stromal interaction molecule 1	218943	365181	200157	288578	184750	157766	191108	257306	183311	187284
sp|G5EFL0|GLD4_CAEEL	G5EFL0	GLD4_CAEEL	Poly(A) RNA polymerase gld-4	236261	232218	250359	235311	175022	168050	246513	303956	242769	245542
sp|G5EFS4|DCPS_CAEEL	G5EFS4	DCPS_CAEEL	m7GpppX diphosphatase	233191	246687	264278	225118	177338	183722	234213	273662	264695	236500
sp|G5EFV8|VPS52_CAEEL	G5EFV8	VPS52_CAEEL	Vacuolar protein sorting-associated protein 52 homolog	295845	221485	417490	318646	264686	145043	120912	226820	129458	151921
sp|G5EG11|FAT4_CAEEL	G5EG11	FAT4_CAEEL	Delta(5) fatty acid desaturase fat-4	337651	137306	522528	253176	322825	289227	253334	222066	108933	104300
sp|G5EG14|CATIN_CAEEL	G5EG14	CATIN_CAEEL	Cactin	192779	316427	215764	288145	240676	227794	206700	206373	223468	220706
sp|G5EG51|NRDE2_CAEEL	G5EG51	NRDE2_CAEEL	Nuclear RNAi defective-2 protein	217891	338059	156264	342203	138031	180885	219174	236307	186364	223853
sp|G5EGA5|FAT2_CAEEL	G5EGA5	FAT2_CAEEL	Delta(12) fatty acid desaturase fat-2	230137	235362	316968	376286	272933	372879	167342	137756	179645	135936
sp|G5EGD2|HIF1_CAEEL	G5EGD2	HIF1_CAEEL	Hypoxia-inducible factor 1	166620	182176	211407	198423	577017	545387	164522	158880	280672	223029
sp|G5EGH6|FAT7_CAEEL	G5EGH6	FAT7_CAEEL	Delta(9)-fatty-acid desaturase fat-7	200828	158588	367822	208580	471957	439404	187308	188927	223502	191959
sp|G5EGN2|FAT6_CAEEL	G5EGN2	FAT6_CAEEL	Delta(9)-fatty-acid desaturase fat-6	199270	225749	295724	382691	371649	319930	159812	171146	176984	140313
sp|G5EGQ6|TEN1_CAEEL	G5EGQ6	TEN1_CAEEL	Teneurin-1	224875	237429	211452	233673	222765	201198	257205	230642	274369	300057
sp|H2KZB2|ANKL2_CAEEL	H2KZB2	ANKL2_CAEEL	Ankyrin repeat and LEM domain-containing protein 2 homolog	207230	199227	204617	203629	248019	271027	350424	273760	273871	292527
sp|O01159|RSP7_CAEEL	O01159	RSP7_CAEEL	Probable splicing factor, arginine/serine-rich 7	203343	357623	201119	359617	171949	162371	165369	222706	177156	182252
sp|O01322|PUF6_CAEEL	O01322	PUF6_CAEEL	Pumilio domain-containing protein 6	203064	374930	224280	412341	176874	182787	170079	203381	132019	127595
sp|O01326|RNC_CAEEL	O01326	RNC_CAEEL	Ribonuclease 3	241412	223993	272487	253022	284639	284114	245090	219874	210389	228206
sp|O01422|CSN2_CAEEL	O01422	CSN2_CAEEL	COP9 signalosome complex subunit 2	251061	244065	243384	224356	319419	301899	261890	191911	244543	223158
sp|O01427|AIR2_CAEEL	O01427	AIR2_CAEEL	Aurora/IPL1-related protein kinase 2	259942	255676	268923	288059	144215	187600	262429	162802	249830	270555
sp|O01454|U376A_CAEEL	O01454	U376A_CAEEL	UPF0376 protein C03G6.5	186954	336191	163843	381921	187991	185881	245650	216526	182594	199725
sp|O01479|TMOD_CAEEL	O01479	TMOD_CAEEL	Tropomodulin	230305	268258	215993	244940	184887	218692	253870	226002	252246	270113
sp|O01498|STAM1_CAEEL	O01498	STAM1_CAEEL	Signal transducing adapter molecule 1	234237	221900	239517	208646	221355	237563	259437	273270	252112	268235
sp|O01501|CCNE_CAEEL	O01501	CCNE_CAEEL	G1/S-specific cyclin-E	211774	243458	254470	353794	186988	197480	895610	183101	175607	168031
sp|O01504|RLA2_CAEEL	O01504	RLA2_CAEEL	60S acidic ribosomal protein P2	160581	226643	152686	484970	100036	152973	1.61463e+06	163461	157148	138191
sp|O01510|SMG1_CAEEL	O01510	SMG1_CAEEL	Serine/threonine-protein kinase smg-1	248593	223317	250453	257265	211916	212124	224485	247445	243755	248323
sp|O01513|YS4L_CAEEL	O01513	YS4L_CAEEL	Putative 40S ribosomal protein S4-like	201971	341178	204682	312355	167885	177228	295058	215777	207678	206256
sp|O01530|ASP6_CAEEL	O01530	ASP6_CAEEL	Aspartic protease 6	281448	319117	207245	191614	221989	226986	217562	392462	127416	131620
sp|O01541|SYAC_CAEEL	O01541	SYAC_CAEEL	Alanine--tRNA ligase, cytoplasmic	244492	251289	247687	250912	216974	232395	196909	273626	199173	228048
sp|O01578|MPC1_CAEEL	O01578	MPC1_CAEEL	Probable mitochondrial pyruvate carrier 1	267631	280874	277565	340885	205923	166426	304919	222749	138746	169957
sp|O01615|AN322_CAEEL	O01615	AN322_CAEEL	Acidic leucine-rich nuclear phosphoprotein 32-related protein 2	310488	244572	253958	319228	313204	186919	405102	214036	126217	166967
sp|O01634|INX12_CAEEL	O01634	INX12_CAEEL	Innexin-12	242492	92573.8	189143	90412.5	222101	301193	370257	260277	369159	465708
sp|O01658|NO66_CAEEL	O01658	NO66_CAEEL	Bifunctional lysine-specific demethylase and histidyl-hydroxylase NO66	210588	243539	178150	200058	187000	197343	211860	273818	315509	312017
sp|O01683|SSP1B_CAEEL	O01683	SSP1B_CAEEL	FACT complex subunit ssrp1-B	222592	357761	238989	393005	159074	144463	166242	228437	142467	132155
sp|O01692|RS17_CAEEL	O01692	RS17_CAEEL	40S ribosomal protein S17	230015	351717	249193	329619	187315	161907	251920	212149	138079	183544
sp|O01705|EXT2_CAEEL	O01705	EXT2_CAEEL	Exostosin-2	238691	207246	242389	211428	289675	314197	240859	252308	253078	232666
sp|O01738|DEFI8_CAEEL	O01738	DEFI8_CAEEL	Differentially expressed in FDCP 8 homolog	260267	329903	264449	318837	185663	158241	188494	176176	180784	199610
sp|O01739|OXDD3_CAEEL	O01739	OXDD3_CAEEL	D-aspartate oxidase 3	214126	272018	268689	237843	166265	175562	162111	259279	251012	255264
sp|O01757|NAT10_CAEEL	O01757	NAT10_CAEEL	N-acetyltransferase 10 homolog	276563	165170	287003	159410	222146	200864	178898	308584	298082	270733
sp|O01761|UNC89_CAEEL	O01761	UNC89_CAEEL	Muscle M-line assembly protein unc-89	234154	243391	226767	210034	231010	227624	214483	273844	262734	248135
sp|O01763|NCBP1_CAEEL	O01763	NCBP1_CAEEL	Nuclear cap-binding protein subunit 1	241556	239454	258171	229340	205851	181642	211215	247826	263391	262824
sp|O01802|RL7_CAEEL	O01802	RL7_CAEEL	60S ribosomal protein L7	256914	215267	275514	237593	216057	240002	240908	264353	209197	244889
sp|O01805|ACBP1_CAEEL	O01805	ACBP1_CAEEL	Acyl-CoA-binding protein homolog 1	196022	164305	214655	399313	189582	127228	1.80308e+06	213857	125552	143431
sp|O01811|MEC6_CAEEL	O01811	MEC6_CAEEL	Mechanosensory abnormality protein 6	263831	174452	342347	246323	271602	252162	312613	202064	236893	225955
sp|O01812|FABP6_CAEEL	O01812	FABP6_CAEEL	Fatty acid-binding protein homolog 6	240884	236916	286419	326916	211981	217506	246632	211536	196262	203370
sp|O01814|FABP5_CAEEL	O01814	FABP5_CAEEL	Fatty acid-binding protein homolog 5	207110	233407	289908	253880	237854	195296	228899	233431	256190	246431
sp|O01833|H15_CAEEL	O01833	H15_CAEEL	Histone H1.5	224400	348909	251983	293773	229707	170987	150344	247769	152784	173180
sp|O01835|CPB3_CAEEL	O01835	CPB3_CAEEL	Cytoplasmic polyadenylation element-binding protein 3	259084	110586	280033	111370	278461	327459	285208	271322	312498	338904
sp|O01836|GLH3_CAEEL	O01836	GLH3_CAEEL	ATP-dependent RNA helicase glh-3	268380	104139	274009	106277	266146	357014	286183	281270	315960	323887
sp|O01840|PEPT3_CAEEL	O01840	PEPT3_CAEEL	Peptide transporter 3	326687	222579	403096	335712	334288	62123.9	79932.7	274082	144839	65690.3
sp|O01868|RL24_CAEEL	O01868	RL24_CAEEL	60S ribosomal protein L24	252625	213846	268560	351966	312780	233202	240326	210956	184669	168513
sp|O01884|COQ6_CAEEL	O01884	COQ6_CAEEL	Probable ubiquinone biosynthesis monooxygenase coq-6	233770	296652	263697	308975	180745	151770	145490	234124	225611	186519
sp|O01914|TAF1B_CAEEL	O01914	TAF1B_CAEEL	TATA box-binding protein-associated factor RNA polymerase I subunit B	269126	162199	238775	168761	327679	391208	374507	211241	272957	261314
sp|O01916|CRLS1_CAEEL	O01916	CRLS1_CAEEL	Probable cardiolipin synthase 1	290806	195170	290772	224514	195873	218714	206349	304454	211708	219031
sp|O01925|MBOA5_CAEEL	O01925	MBOA5_CAEEL	Lysophospholipid acyltransferase 5	269473	217976	300936	248141	216981	189618	227036	295754	188716	206910
sp|O01971|EMR1_CAEEL	O01971	EMR1_CAEEL	Emerin homolog 1	213142	323726	192616	385031	232993	134388	257122	269307	126787	159211
sp|O01974|EIF3H_CAEEL	O01974	EIF3H_CAEEL	Eukaryotic translation initiation factor 3 subunit H	228656	272081	227674	250354	303384	281098	258330	182597	244670	220336
sp|O01991|EF2K_CAEEL	O01991	EF2K_CAEEL	Eukaryotic elongation factor 2 kinase	255580	196219	282117	247420	270227	294155	233015	229721	234367	218997
sp|O02042|MED1L_CAEEL	O02042	MED1L_CAEEL	Mediator of RNA polymerase II transcription subunit 1.2	296639	147297	293728	202074	292741	305543	259242	215219	273203	247174
sp|O02056|RL4_CAEEL	O02056	RL4_CAEEL	60S ribosomal protein L4	277068	190865	281587	227688	284734	302293	227221	224215	236371	223787
sp|O02058|PTPS_CAEEL	O02058	PTPS_CAEEL	Putative 6-pyruvoyl tetrahydrobiopterin synthase	165799	430900	208718	488365	168862	139270	175097	163542	102332	113532
sp|O02108|CDC37_CAEEL	O02108	CDC37_CAEEL	Probable Hsp90 co-chaperone cdc37	196936	321447	203036	296749	215201	210604	288506	233181	208334	198604
sp|O02115|PCNA_CAEEL	O02115	PCNA_CAEEL	Proliferating cell nuclear antigen	226300	243666	197542	233408	318434	299528	241654	172649	285347	266862
sp|O02161|TIM44_CAEEL	O02161	TIM44_CAEEL	Probable mitochondrial import inner membrane translocase subunit tim-44	227634	240592	242371	233184	195476	230379	234185	232235	260204	278712
sp|O02219|AHA1_CAEEL	O02219	AHA1_CAEEL	Aryl hydrocarbon receptor nuclear translocator homolog	264525	178094	287615	232826	196740	204871	220201	254797	269936	268265
sp|O02323|FABP7_CAEEL	O02323	FABP7_CAEEL	Fatty acid-binding protein homolog 7	205269	279233	242780	339380	196109	198592	217818	198717	222125	218200
sp|O02326|CFI1_CAEEL	O02326	CFI1_CAEEL	AT-rich interactive domain-containing protein cfi-1	85193.8	602919	100406	585489	56204.6	37528.4	83862.6	142119	98681	92623.2
sp|O02327|LTV1_CAEEL	O02327	LTV1_CAEEL	Protein LTV1 homolog	169175	409225	189485	416069	182376	156267	171952	201615	149569	137823
sp|O02328|EIF3C_CAEEL	O02328	EIF3C_CAEEL	Eukaryotic translation initiation factor 3 subunit C	250505	202667	262237	217390	288861	252830	231540	259606	241183	241502
sp|O02334|PRI2_CAEEL	O02334	PRI2_CAEEL	DNA primase large subunit	234174	280294	237433	299384	186079	206933	258849	174982	224534	257870
sp|O02365|IFA2_CAEEL	O02365	IFA2_CAEEL	Intermediate filament protein ifa-2	175687	391732	184367	367495	164406	155053	172713	228189	185608	160261
sp|O02482|UNC37_CAEEL	O02482	UNC37_CAEEL	Transcription factor unc-37	235434	289242	242780	323976	259901	163852	160434	204163	220909	190294
sp|O02485|YDJ1_CAEEL	O02485	YDJ1_CAEEL	Uncharacterized protein ZK1073.1	180452	255927	186024	197271	229035	243848	202587	298053	291849	272839
sp|O02495|SYB1_CAEEL	O02495	SYB1_CAEEL	Synaptobrevin-1	74365.6	542174	76891	566588	80574.2	77534.1	646141	177238	71002.9	70918.2
sp|O02621|GPX1_CAEEL	O02621	GPX1_CAEEL	Glutathione peroxidase 1	254543	276247	236314	327339	159016	185952	262557	263572	156132	195042
sp|O02626|MADD_CAEEL	O02626	MADD_CAEEL	MAP kinase-activating death domain protein	187027	264937	187379	264030	408135	386221	174839	235317	194531	187283
sp|O02639|RL19_CAEEL	O02639	RL19_CAEEL	60S ribosomal protein L19	213878	266154	244837	252569	343352	312323	243047	186003	206841	224957
sp|O02640|MDHM_CAEEL	O02640	MDHM_CAEEL	Probable malate dehydrogenase, mitochondrial	249730	239516	242885	265115	231954	240039	193144	251708	217989	223951
sp|O16000|STX1A_CAEEL	O16000	STX1A_CAEEL	Syntaxin-1A homolog	229898	292815	214638	207317	280321	207622	357179	287667	150934	250421
sp|O16207|YF26_CAEEL	O16207	YF26_CAEEL	Protein F29A7.6	234187	297397	246329	250073	198522	190145	249473	236255	209141	233801
sp|O16216|C19L1_CAEEL	O16216	C19L1_CAEEL	CWF19-like protein 1 homolog	245697	173693	242027	183432	247905	257981	247827	246349	314979	300942
sp|O16259|STIP1_CAEEL	O16259	STIP1_CAEEL	Stress-induced-phosphoprotein 1	212497	317213	151634	301682	166731	193070	247475	220153	241509	251085
sp|O16264|PEBPH_CAEEL	O16264	PEBPH_CAEEL	Phosphatidylethanolamine-binding protein homolog F40A3.3	226090	255420	233803	241339	163945	190309	269145	289857	215224	262340
sp|O16277|H16_CAEEL	O16277	H16_CAEEL	Putative histone H1.6	324848	157750	280231	172089	191243	186162	305836	268174	234599	328727
sp|O16294|GMPR_CAEEL	O16294	GMPR_CAEEL	Probable GMP reductase	283123	191223	285585	214299	230920	237692	249689	240989	243588	258253
sp|O16299|FIGL1_CAEEL	O16299	FIGL1_CAEEL	Fidgetin-like protein 1	79721.8	475541	93077	807835	66203.5	46855.5	106372	110808	60389	71557
sp|O16305|CALM_CAEEL	O16305	CALM_CAEEL	Calmodulin	130038	367270	106923	734926	155508	91566.6	464875	128316	74632.1	74562.4
sp|O16368|PRS4_CAEEL	O16368	PRS4_CAEEL	Probable 26S protease regulatory subunit 4	236311	242575	243256	227667	358926	293059	177904	204077	261482	209232
sp|O16406|U376D_CAEEL	O16406	U376D_CAEEL	UPF0376 protein C36C5.12	235164	261525	263819	238222	248546	230654	233062	295726	195591	181845
sp|O16452|NHX3_CAEEL	O16452	NHX3_CAEEL	Probable Na(+)/H(+) antiporter nhx-3	262613	169442	282234	171306	317084	293883	216437	269577	269358	241024
sp|O16519|GAD1_CAEEL	O16519	GAD1_CAEEL	Gastrulation defective protein 1	278363	147693	268829	160208	344291	312252	258708	243649	292412	257944
sp|O16520|ERF1_CAEEL	O16520	ERF1_CAEEL	Eukaryotic peptide chain release factor subunit 1	306175	125394	276932	176588	315859	362873	298077	206939	263305	281830
sp|O16580|GLCM1_CAEEL	O16580	GLCM1_CAEEL	Putative glucosylceramidase 1	256951	150556	218758	144931	205727	288119	230885	425959	247772	245569
sp|O16686|YK27_CAEEL	O16686	YK27_CAEEL	Uncharacterized protein K07E8.7	315742	59595	237820	63571.5	143037	257602	244574	352411	381906	391328
sp|O16785|PARV_CAEEL	O16785	PARV_CAEEL	Paralyzed arrest at two-fold protein 6	206798	314108	145749	232062	148428	194234	246939	226435	267526	323921
sp|O16796|NPL11_CAEEL	O16796	NPL11_CAEEL	Neprilysin-11	200146	282208	191019	211539	175041	206012	183980	287802	272311	275757
sp|O16850-2|FOXO_CAEEL	O16850-2	FOXO_CAEEL	Isoform a of Forkhead box protein O	225837	386527	189969	295769	281089	215368	139161	163333	244246	140501
sp|O16883|CPG4_CAEEL	O16883	CPG4_CAEEL	Chondroitin proteoglycan 4	262065	256553	294267	375049	239459	153523	424250	237290	107015	135167
sp|O16887|YCTG2_CAEEL	O16887	YCTG2_CAEEL	Uncharacterized protein C29G2.6	266806	236527	326343	368705	287614	140129	298760	251817	102563	134586
sp|O16927|SRP14_CAEEL	O16927	SRP14_CAEEL	Signal recognition particle 14 kDa protein	60439.5	642549	58990.7	710407	56675.5	94106.5	94941.9	78595.9	44420	43998.5
sp|O16991|TF2B_CAEEL	O16991	TF2B_CAEEL	Transcription initiation factor IIB	182772	367029	206762	331777	201696	185594	188193	179859	206156	210094
sp|O16999|ZPR1_CAEEL	O16999	ZPR1_CAEEL	Zinc finger protein ZPR1 homolog	203713	360782	213340	378625	190666	162699	200116	189482	177102	168227
sp|O17040|HACD_CAEEL	O17040	HACD_CAEEL	Very-long-chain (3R)-3-hydroxyacyl-CoA dehydratase hpo-8	306782	195975	350584	226951	253754	202828	226096	269864	187432	189946
sp|O17071|PRS10_CAEEL	O17071	PRS10_CAEEL	Probable 26S protease regulatory subunit 10B	238753	270933	203978	280209	216262	249762	216473	229957	244183	206346
sp|O17087|GLD2_CAEEL	O17087	GLD2_CAEEL	Poly(A) RNA polymerase gld-2	224956	370174	233299	334630	135941	129869	153962	184780	193523	210664
sp|O17213|ROGDI_CAEEL	O17213	ROGDI_CAEEL	Protein rogdi homolog	214966	239602	250628	243257	204175	202346	211913	267168	251759	256292
sp|O17214|FUMH_CAEEL	O17214	FUMH_CAEEL	Probable fumarate hydratase, mitochondrial	276468	215583	278956	216847	217935	235363	243857	229384	258366	242572
sp|O17237|MELT_CAEEL	O17237	MELT_CAEEL	Protein melted homolog	195565	327440	183947	291858	111027	152743	221290	276357	242777	222253
sp|O17271|HEH1_CAEEL	O17271	HEH1_CAEEL	Putative protein heh-1	222050	307999	240230	316192	145793	128238	179355	267195	212609	190057
sp|O17323|HDA4_CAEEL	O17323	HDA4_CAEEL	Histone deacetylase 4	262153	182015	268937	204500	256287	292191	251299	203273	285066	280719
sp|O17386|CED8_CAEEL	O17386	CED8_CAEEL	Cell death abnormality protein 8	234902	209582	280857	254526	326131	337141	224928	175357	248355	217530
sp|O17397|DIML_CAEEL	O17397	DIML_CAEEL	Diminuto-like protein	221088	141929	255408	181341	248242	363372	365387	162776	285150	403443
sp|O17403|CPSF2_CAEEL	O17403	CPSF2_CAEEL	Probable cleavage and polyadenylation specificity factor subunit 2	231008	168295	216085	174294	258107	322188	401887	234128	289589	324523
sp|O17405|PLDL_CAEEL	O17405	PLDL_CAEEL	Probable phospholipase D F09G2.8	219602	254656	219921	244030	201486	211301	222160	227751	271705	278969
sp|O17514|MES2_CAEEL	O17514	MES2_CAEEL	Histone-lysine N-methyltransferase mes-2	281674	224636	285530	208573	170358	227578	258095	232768	248339	257421
sp|O17528|TMED2_CAEEL	O17528	TMED2_CAEEL	Suppressor/enhancer of lin-12 protein 9	223373	302046	233834	288606	208609	234833	192346	226828	203249	202104
sp|O17536|H14_CAEEL	O17536	H14_CAEEL	Histone H1.4	282055	253820	271512	221382	204845	190246	258711	276843	209427	205210
sp|O17570|RL38_CAEEL	O17570	RL38_CAEEL	60S ribosomal protein L38	265600	362828	242375	395671	209868	123567	454451	183229	87370.5	115202
sp|O17580|NOC2L_CAEEL	O17580	NOC2L_CAEEL	Nucleolar complex protein 2 homolog	165105	406723	166937	399856	193045	195912	177983	155456	184339	177506
sp|O17581|SCC4_CAEEL	O17581	SCC4_CAEEL	Maternal uncoordinated protein 2	266673	220027	260269	222585	214649	208542	290833	223610	245837	281325
sp|O17582|SPR4_CAEEL	O17582	SPR4_CAEEL	Suppressor of presenilin protein 4	220631	297148	234221	288632	256449	263531	182145	204937	214581	190958
sp|O17586|PSA6_CAEEL	O17586	PSA6_CAEEL	Proteasome subunit alpha type-6	224267	324087	181135	325509	311096	297690	252451	168050	192853	160968
sp|O17606|YK4P_CAEEL	O17606	YK4P_CAEEL	UPF0160 protein C27H6.8	288790	251850	230625	296278	378569	348756	284153	173156	174967	133295
sp|O17622|KCY1_CAEEL	O17622	KCY1_CAEEL	UMP-CMP kinase 1	242196	308566	282382	337686	236163	210438	227127	173871	170593	161804
sp|O17645|HST2_CAEEL	O17645	HST2_CAEEL	Heparan sulfate 2-O-sulfotransferase hst-2	242492	226735	282056	231058	244822	228944	237490	246932	238433	232396
sp|O17680|METK1_CAEEL	O17680	METK1_CAEEL	Probable S-adenosylmethionine synthase 1	279297	182357	282049	226692	316051	306563	239197	216999	239468	220818
sp|O17695|HDA1_CAEEL	O17695	HDA1_CAEEL	Histone deacetylase 1	300422	138025	282154	140497	298240	269256	263298	212038	352256	284719
sp|O17730|THT2_CAEEL	O17730	THT2_CAEEL	Putative thiosulfate sulfurtransferase D2023.5	247649	218322	242069	245265	255175	290747	239905	225328	264721	218222
sp|O17732|PYC1_CAEEL	O17732	PYC1_CAEEL	Pyruvate carboxylase 1	243908	227260	244089	258461	190186	234427	217476	218867	250479	277524
sp|O17850|ATX3_CAEEL	O17850	ATX3_CAEEL	Ataxin-3 homolog	214172	281555	234593	266678	215022	204712	210396	240773	221670	240419
sp|O17861|YVRI_CAEEL	O17861	YVRI_CAEEL	GILT-like protein F37H8.5	255439	287040	246935	289045	245218	202564	204530	239613	166109	198271
sp|O17901|COPZ_CAEEL	O17901	COPZ_CAEEL	Probable coatomer subunit zeta	245821	241306	230190	262972	302579	287693	227385	240027	203426	202297
sp|O17915|RAN_CAEEL	O17915	RAN_CAEEL	GTP-binding nuclear protein ran-1	192387	253187	181383	270948	284157	276417	217769	248077	243829	240333
sp|O17919|DKC1_CAEEL	O17919	DKC1_CAEEL	Putative H/ACA ribonucleoprotein complex subunit 4	254248	167077	240818	182171	278208	269889	250809	255188	290985	295794
sp|O17953|DLDH_CAEEL	O17953	DLDH_CAEEL	Dihydrolipoyl dehydrogenase, mitochondrial	239728	256277	238972	273064	186626	193341	230904	222733	255439	242161
sp|O17966|TOP1_CAEEL	O17966	TOP1_CAEEL	DNA topoisomerase 1	243431	214591	242774	236109	261982	252927	213490	237420	253965	256458
sp|O18017|BLM_CAEEL	O18017	BLM_CAEEL	Bloom syndrome protein homolog	237082	234485	268080	267859	287304	273515	203952	221568	216911	209134
sp|O18023|YPG43_CAEEL	O18023	YPG43_CAEEL	Ig-like and fibronectin type-III domain-containing protein C25G4.10	256036	200215	271203	209203	318696	263270	226035	250567	247947	227581
sp|O18037|CGT1_CAEEL	O18037	CGT1_CAEEL	Ceramide glucosyltransferase 1	306247	147609	255710	136656	253190	305939	351004	230079	289694	314404
sp|O18054|PFD3_CAEEL	O18054	PFD3_CAEEL	Probable prefoldin subunit 3	314098	168070	353048	161722	341998	314837	248559	139206	279542	256256
sp|O18158|OGT1_CAEEL	O18158	OGT1_CAEEL	UDP-N-acetylglucosamine--peptide N-acetylglucosaminyltransferase	235278	210569	228837	211579	208725	256457	235765	219620	292448	312790
sp|O18211|MO25M_CAEEL	O18211	MO25M_CAEEL	MO25-like protein 2	308364	98581.5	236183	134680	126104	197269	448019	232939	342263	441789
sp|O18216|PNO1_CAEEL	O18216	PNO1_CAEEL	RNA-binding protein pno-1	258244	234362	284545	202777	251557	268953	172029	283873	215676	204015
sp|O18229-2|6PGL_CAEEL	O18229-2	6PGL_CAEEL	Isoform b of Putative 6-phosphogluconolactonase	256179	145254	216156	146792	215236	290455	229128	229736	298665	429834
sp|O18282|FRG1_CAEEL	O18282	FRG1_CAEEL	Protein FRG1 homolog	259847	227618	233418	218499	293628	258133	268424	232987	240842	241947
sp|O18650|RS19_CAEEL	O18650	RS19_CAEEL	40S ribosomal protein S19	301382	257614	286869	254029	220527	176209	352283	272448	118082	203165
sp|O44156|PSA1_CAEEL	O44156	PSA1_CAEEL	Proteasome subunit alpha type-1	265929	171186	240771	172247	405403	419116	318312	212662	255073	222885
sp|O44400|F37C4_CAEEL	O44400	F37C4_CAEEL	Protein F37C4.5	196763	198686	204910	207023	429273	394285	278667	319894	191304	189134
sp|O44406-2|ERI1_CAEEL	O44406-2	ERI1_CAEEL	Isoform a of 3'-5' exonuclease eri-1	292759	129029	295673	171946	274444	304119	242053	258580	265009	278656
sp|O44410|RRP8_CAEEL	O44410	RRP8_CAEEL	Ribosomal RNA-processing protein 8	242628	195782	279743	189418	302231	225470	213491	266128	267947	255997
sp|O44411|NOG1_CAEEL	O44411	NOG1_CAEEL	Probable nucleolar GTP-binding protein 1	243174	177695	238468	185694	268211	266787	327947	239937	251089	336840
sp|O44441|ATIF2_CAEEL	O44441	ATIF2_CAEEL	ATPase inhibitor mai-2, mitochondrial	309712	236648	271535	257856	271632	129855	498945	298060	164007	133242
sp|O44443|YC2BA_CAEEL	O44443	YC2BA_CAEEL	EGF-like domain-containing protein C02B10.3	176428	402638	147195	398152	182915	114653	119192	215771	190860	175032
sp|O44445|SNAPN_CAEEL	O44445	SNAPN_CAEEL	SNAPIN protein homolog	195927	406687	152140	411379	227263	166012	280680	240478	85046.1	122339
sp|O44451|ODPB_CAEEL	O44451	ODPB_CAEEL	Pyruvate dehydrogenase E1 component subunit beta, mitochondrial	237937	266504	242682	263925	213130	198753	255690	230103	255963	209119
sp|O44476|RNZ_CAEEL	O44476	RNZ_CAEEL	Ribonuclease Z	225503	137373	162271	108331	162838	213034	379568	372507	296098	434845
sp|O44477|TIM17_CAEEL	O44477	TIM17_CAEEL	Probable mitochondrial import inner membrane translocase subunit Tim17	217208	338305	255681	348156	154526	156850	184015	187131	177480	209055
sp|O44480|RL18A_CAEEL	O44480	RL18A_CAEEL	60S ribosomal protein L18a	300963	181858	275344	213835	344897	325309	249483	216499	228677	207090
sp|O44502|COG8_CAEEL	O44502	COG8_CAEEL	Conserved oligomeric Golgi complex subunit 8	237869	218479	248327	222467	213242	218511	245011	274722	249125	263241
sp|O44510|MOCS3_CAEEL	O44510	MOCS3_CAEEL	Adenylyltransferase and sulfurtransferase MOCS3	219722	281181	246383	266233	225633	217872	181928	254412	230281	195276
sp|O44514|PMK3_CAEEL	O44514	PMK3_CAEEL	Mitogen-activated protein kinase pmk-3	179997	314504	171104	250625	279992	250586	200730	308674	206664	186531
sp|O44516|EFN4_CAEEL	O44516	EFN4_CAEEL	Ephrin-4	254881	238497	250639	227175	277084	238853	240598	200993	258934	250558
sp|O44518|CYFIP_CAEEL	O44518	CYFIP_CAEEL	Cytoplasmic FMR1-interacting protein homolog	267183	163364	250736	173962	289731	316426	269871	236601	280090	286851
sp|O44552|MPIP1_CAEEL	O44552	MPIP1_CAEEL	M-phase inducer phosphatase cdc-25.1	189082	273453	200759	288237	358259	389521	241124	196659	190769	189691
sp|O44568|RF1M_CAEEL	O44568	RF1M_CAEEL	Probable peptide chain release factor 1, mitochondrial	252923	171339	269594	163656	301358	320274	254017	149004	343551	324199
sp|O44572|TNNI4_CAEEL	O44572	TNNI4_CAEEL	Troponin I 4	145375	521633	152896	379747	165672	65783.1	85796.5	201631	203301	107963
sp|O44739|BAG1_CAEEL	O44739	BAG1_CAEEL	BAG family molecular chaperone regulator 1	130724	474448	140868	496020	172017	152356	161978	140075	137004	128082
sp|O44740|MEI2_CAEEL	O44740	MEI2_CAEEL	Meiotic spindle formation protein 2	209888	464673	204533	418006	130366	85914	70293.2	187567	163540	92772.3
sp|O44827|FGT1_CAEEL	O44827	FGT1_CAEEL	Facilitated glucose transporter protein 1	213931	401769	226261	358313	155119	123033	112903	194119	190829	151969
sp|O44952|LONM_CAEEL	O44952	LONM_CAEEL	Lon protease homolog, mitochondrial	232400	268692	232823	294676	238090	207134	196794	274747	194687	185186
sp|O44953|SPCS1_CAEEL	O44953	SPCS1_CAEEL	Probable signal peptidase complex subunit 1	275363	253105	289638	225703	203523	184161	261758	257204	202020	225073
sp|O44997|DAPK_CAEEL	O44997	DAPK_CAEEL	Death-associated protein kinase dapk-1	185665	258307	192086	206278	243034	221255	258012	216343	326165	307284
sp|O45100|ATAT1_CAEEL	O45100	ATAT1_CAEEL	Alpha-tubulin N-acetyltransferase 1	325651	275585	330691	228424	184795	207670	196000	223523	191868	163819
sp|O45166|FOLT2_CAEEL	O45166	FOLT2_CAEEL	Folate-like transporter 2	405818	289763	404015	249018	152734	200236	275994	227650	83714.2	78112.8
sp|O45168|IFC1_CAEEL	O45168	IFC1_CAEEL	Intermediate filament protein ifc-1	166219	314379	210427	285346	224186	231026	176776	258933	221101	209440
sp|O45218|ADAS_CAEEL	O45218	ADAS_CAEEL	Alkyldihydroxyacetonephosphate synthase	208884	239190	234736	276475	234130	212598	212793	257884	239769	240492
sp|O45228|PROD_CAEEL	O45228	PROD_CAEEL	Proline dehydrogenase 1, mitochondrial	248886	230396	238840	204802	216194	221617	268746	235849	259414	293764
sp|O45241|TR112_CAEEL	O45241	TR112_CAEEL	TRM112-like protein	228496	228259	229754	306623	177527	194354	276823	202322	253191	279707
sp|O45244|DHX16_CAEEL	O45244	DHX16_CAEEL	Probable pre-mRNA-splicing factor ATP-dependent RNA helicase mog-4	280208	167851	279521	183053	266448	252953	244912	226640	293030	281718
sp|O45293|GALT8_CAEEL	O45293	GALT8_CAEEL	Probable N-acetylgalactosaminyltransferase 8	285889	216992	311137	277611	253884	257509	171906	254758	185914	156122
sp|O45307|OXDD1_CAEEL	O45307	OXDD1_CAEEL	D-aspartate oxidase 1	183037	319649	215096	356697	148052	142534	480200	256996	153187	187295
sp|O45319|TIM13_CAEEL	O45319	TIM13_CAEEL	Mitochondrial import inner membrane translocase subunit tim-13	180933	398940	150536	467979	120655	89982.3	591014	248712	82641.6	103275
sp|O45380|TPS2_CAEEL	O45380	TPS2_CAEEL	Alpha,alpha-trehalose-phosphate synthase [UDP-forming] 2	240620	225119	286581	269896	250566	245145	206976	248590	209037	206798
sp|O45405|EXL1_CAEEL	O45405	EXL1_CAEEL	Chloride intracellular channel exl-1	228844	298710	239481	282439	237393	210942	333493	237646	161222	203614
sp|O45406|KBP3_CAEEL	O45406	KBP3_CAEEL	Kinetochore-binding protein 3	221688	344488	227221	319752	168820	149511	317697	145315	194859	259066
sp|O45420|PLHD1_CAEEL	O45420	PLHD1_CAEEL	Pleckstrin homology domain-containing family D member 1	193648	272043	129566	204818	190252	185471	228026	158988	385825	396922
sp|O45433|SSP32_CAEEL	O45433	SSP32_CAEEL	Sperm-specific class P protein 32	191069	263323	209266	250283	172021	159536	216674	285648	248499	293799
sp|O45499|RS26_CAEEL	O45499	RS26_CAEEL	40S ribosomal protein S26	214105	337307	231026	316268	170083	174595	203426	232508	162012	213746
sp|O45503|MTX1_CAEEL	O45503	MTX1_CAEEL	Metaxin-1 homolog	259100	195852	273446	203546	176656	210815	231198	279671	261823	278707
sp|O45666|NHR49_CAEEL	O45666	NHR49_CAEEL	Nuclear hormone receptor family member nhr-49	228681	275066	185416	263176	152941	202648	225142	244241	245065	281622
sp|O45766|CWC15_CAEEL	O45766	CWC15_CAEEL	Protein CWC15 homolog	221286	372876	243998	318465	167304	135874	218208	229184	151712	178262
sp|O45818|DKF2_CAEEL	O45818	DKF2_CAEEL	Serine/threonine-protein kinase dkf-2	271778	174943	250202	159548	247080	242805	262139	253415	302724	304122
sp|O45830|NDX1_CAEEL	O45830	NDX1_CAEEL	Putative nudix hydrolase 1	193342	278053	187449	232445	225250	235161	170729	261153	271871	262313
sp|O45870|NSMA_CAEEL	O45870	NSMA_CAEEL	Putative neutral sphingomyelinase	114347	394883	83394.7	322868	124868	88327.9	154006	97696.2	399957	364984
sp|O45903|MECR1_CAEEL	O45903	MECR1_CAEEL	Probable trans-2-enoyl-CoA reductase 1, mitochondrial	235126	209275	256811	211232	234990	241492	242006	251588	274751	265395
sp|O45924|ODBA_CAEEL	O45924	ODBA_CAEEL	2-oxoisovalerate dehydrogenase subunit alpha, mitochondrial	224794	282601	263895	291139	255829	245656	198214	200075	212698	192042
sp|O45933|SEH1_CAEEL	O45933	SEH1_CAEEL	Nucleoporin SEH1	331530	192831	330288	224001	258850	277802	278612	223630	187317	191734
sp|O45941|U375E_CAEEL	O45941	U375E_CAEEL	UPF0375 protein Y45F10C.2	322385	198911	317316	257283	422735	427082	326379	163476	166192	90957
sp|O45944|U375F_CAEEL	O45944	U375F_CAEEL	UPF0375 protein Y45F10C.4	102466	655397	107143	544998	41276	44194.7	157425	63542.9	120978	106746
sp|O45946|RL18_CAEEL	O45946	RL18_CAEEL	60S ribosomal protein L18	269162	205932	266055	221158	252805	255454	263680	280554	195223	238225
sp|O45947|GLT10_CAEEL	O45947	GLT10_CAEEL	Putative polypeptide N-acetylgalactosaminyltransferase 10	250040	173792	290030	171707	303259	296973	217201	281870	256591	242109
sp|O45952|CSC1_CAEEL	O45952	CSC1_CAEEL	Chromosome segregation and cytokinesis defective protein 1	233499	245975	205416	265115	161630	223301	259495	212874	260986	296093
sp|O45962|RLE1_CAEEL	O45962	RLE1_CAEEL	Regulation of longevity by E3 ubiquitin-protein ligase	207189	266278	216603	311077	227115	224811	195372	216004	235962	232993
sp|O61199|ODO1_CAEEL	O61199	ODO1_CAEEL	2-oxoglutarate dehydrogenase, mitochondrial	253996	262247	269571	276695	221888	222297	189297	235522	207603	195942
sp|O61213|DUOX1_CAEEL	O61213	DUOX1_CAEEL	Dual oxidase 1	239834	169518	254162	199941	336492	301875	241505	295816	244897	228345
sp|O61397|GALT7_CAEEL	O61397	GALT7_CAEEL	Probable N-acetylgalactosaminyltransferase 7	253324	171675	271791	186375	263146	271865	250842	275986	270376	259215
sp|O61660|TOP3_CAEEL	O61660	TOP3_CAEEL	DNA topoisomerase 3	204759	305479	206239	330705	208362	209566	259707	219759	190218	211456
sp|O61749|SRP19_CAEEL	O61749	SRP19_CAEEL	Probable signal recognition particle 19 kDa protein	213271	402003	215748	409469	90299.5	96935.7	213142	223477	102592	173440
sp|O61787|INX16_CAEEL	O61787	INX16_CAEEL	Innexin-16	283362	165254	259902	175694	438399	374958	290482	190458	265725	224070
sp|O61788|INX17_CAEEL	O61788	INX17_CAEEL	Innexin-17	248788	205353	275757	234549	242096	262664	261612	234745	243815	243529
sp|O61820|EIF3E_CAEEL	O61820	EIF3E_CAEEL	Eukaryotic translation initiation factor 3 subunit E	247375	223346	288339	224897	206427	216306	250740	213529	275010	259913
sp|O61856|ILVBL_CAEEL	O61856	ILVBL_CAEEL	Acetolactate synthase-like protein	270763	219530	266510	212243	243396	231206	218272	227053	251890	263949
sp|O61902|NDX2_CAEEL	O61902	NDX2_CAEEL	Putative nudix hydrolase 2	261993	203557	242785	266922	219721	176705	127059	293258	263464	219821
sp|O61955|IF4E3_CAEEL	O61955	IF4E3_CAEEL	Eukaryotic translation initiation factor 4E-3	210004	321409	233966	332343	190345	156418	168773	248856	180996	188285
sp|O61967|LAP1_CAEEL	O61967	LAP1_CAEEL	Protein lap1	228682	236404	214196	220356	200226	197664	197286	254152	285429	296671
sp|O62053|U375A_CAEEL	O62053	U375A_CAEEL	UPF0375 protein C08F11.11	178281	471764	212082	355865	128780	114918	110527	154775	176441	184104
sp|O62090|PRY1_CAEEL	O62090	PRY1_CAEEL	Axin-like protein pry-1	244843	235956	232998	210804	239313	509122	226664	199018	214426	213669
sp|O62106|IF6_CAEEL	O62106	IF6_CAEEL	Eukaryotic translation initiation factor 6	252065	242792	234999	223921	171248	184751	347210	222293	262991	292152
sp|O62136|INX14_CAEEL	O62136	INX14_CAEEL	Innexin-14	236607	247490	268507	250214	262898	228226	314580	202114	223061	243778
sp|O62146|PLBL2_CAEEL	O62146	PLBL2_CAEEL	Putative phospholipase B-like 2	243543	218713	216811	212948	209672	239105	255841	256981	271525	283911
sp|O62193|PSF2_CAEEL	O62193	PSF2_CAEEL	Probable DNA replication complex GINS protein PSF2	265985	365683	269748	335587	330641	113311	24652.6	211770	140741	110007
sp|O62220|AN321_CAEEL	O62220	AN321_CAEEL	Acidic leucine-rich nuclear phosphoprotein 32-related protein 1	283313	371161	261126	275171	326137	116208	132904	227969	125756	139249
sp|O62246|COPE_CAEEL	O62246	COPE_CAEEL	Coatomer subunit epsilon	289102	130045	290489	165060	264328	273972	262305	273675	288416	270912
sp|O62251|RRMJ2_CAEEL	O62251	RRMJ2_CAEEL	Putative ribosomal RNA methyltransferase F45G2.9	268903	175022	270706	232071	127581	175835	270479	305217	229008	300184
sp|O62252|U195_CAEEL	O62252	U195_CAEEL	MIP18 family protein F45G2.10	230082	323095	264919	293373	166481	141192	121792	266247	218193	158104
sp|O62255|DCP2_CAEEL	O62255	DCP2_CAEEL	mRNA-decapping enzyme 2	275965	153345	283570	160095	217264	228440	188162	284613	321013	281010
sp|O62301|SMG8_CAEEL	O62301	SMG8_CAEEL	Protein smg-8	185882	304427	180559	355119	263584	265123	194611	203604	202815	189525
sp|O62305-15|KCC2D_CAEEL	O62305-15	KCC2D_CAEEL	Isoform p of Calcium/calmodulin-dependent protein kinase type II	222346	146857	189640	187180	153739	286239	468539	239130	266714	438328
sp|O62327|GPX2_CAEEL	O62327	GPX2_CAEEL	Glutathione peroxidase 2	227578	237918	208237	241170	174125	274566	368253	232096	200826	318003
sp|O62431|SYQ_CAEEL	O62431	SYQ_CAEEL	Probable glutamine--tRNA ligase	289922	181663	284011	196628	293403	313830	286746	200651	266862	235291
sp|O62461|SELD_CAEEL	O62461	SELD_CAEEL	Probable selenide, water dikinase	212441	266320	230762	227128	212271	234033	240754	247845	247448	259314
sp|O62515|PAHX_CAEEL	O62515	PAHX_CAEEL	Probable phytanoyl-CoA dioxygenase	256747	268267	250510	261394	174334	177306	159911	329367	185165	182746
sp|O62518|YHPK_CAEEL	O62518	YHPK_CAEEL	Brix domain-containing protein ZK795.3	197896	363921	228847	282985	222749	181244	157796	237568	187421	187071
sp|O76337|CED6_CAEEL	O76337	CED6_CAEEL	Cell death protein 6	222883	284748	172607	262555	223765	200590	250337	209931	247013	289384
sp|O76360|EGL4_CAEEL	O76360	EGL4_CAEEL	cGMP-dependent protein kinase egl-4	272127	190875	248608	202936	291987	292686	249651	220362	280585	247154
sp|O76365|CTU1_CAEEL	O76365	CTU1_CAEEL	Cytoplasmic tRNA 2-thiolation protein 1	259573	284965	194748	337300	236410	258678	340803	185450	176441	185733
sp|O76387|PTH2_CAEEL	O76387	PTH2_CAEEL	Probable peptidyl-tRNA hydrolase 2	277168	169600	297999	212165	295820	310387	211685	239669	248875	220101
sp|O76463|NFT1_CAEEL	O76463	NFT1_CAEEL	Nitrilase and fragile histidine triad fusion protein NitFhit	302761	111984	304273	141502	437379	440927	197228	157629	333174	235513
sp|O76512|RENT1_CAEEL	O76512	RENT1_CAEEL	Regulator of nonsense transcripts 1	209964	281917	227948	285996	323960	309824	204652	206804	201615	180812
sp|O76577|PSDE_CAEEL	O76577	PSDE_CAEEL	26S proteasome non-ATPase regulatory subunit 14	230377	307309	180982	312581	293591	292938	276124	178150	192429	187320
sp|O76689|SNF6_CAEEL	O76689	SNF6_CAEEL	Sodium-dependent acetylcholine transporter	238196	280169	242278	276191	111990	129855	238799	275907	211040	251014
sp|O76743|GLH4_CAEEL	O76743	GLH4_CAEEL	ATP-dependent RNA helicase glh-4	230226	281040	230847	283486	185245	191278	209403	252059	217012	220779
sp|O76840|PPN1_CAEEL	O76840	PPN1_CAEEL	Papilin	215558	252191	202762	232852	246811	215823	222509	216165	330903	249542
sp|O77081|TPSTA_CAEEL	O77081	TPSTA_CAEEL	Protein-tyrosine sulfotransferase A	216258	275541	271365	302406	280413	236550	184493	205379	191136	200953
sp|O77469-2|FBLN1_CAEEL	O77469-2	FBLN1_CAEEL	Isoform a of Fibulin-1	211212	212380	309972	306819	335106	304176	284731	243209	162606	153756
sp|P02513|HSP17_CAEEL	P02513	HSP17_CAEEL	Heat shock protein Hsp-16.48/Hsp-16.49	147262	417519	170267	479434	226380	208336	181312	195942	104546	89134.5
sp|P02566|MYO4_CAEEL	P02566	MYO4_CAEEL	Myosin-4	233879	290050	235392	245040	206162	215295	199879	234685	236267	228142
sp|P02567|MYO1_CAEEL	P02567	MYO1_CAEEL	Myosin-1	206436	315581	170401	236800	176119	188784	175241	233780	280539	278989
sp|P04970|G3P1_CAEEL	P04970	G3P1_CAEEL	Glyceraldehyde-3-phosphate dehydrogenase 1	247256	259704	211276	254183	209274	230005	187885	204910	267827	264017
sp|P05690|VIT2_CAEEL	P05690	VIT2_CAEEL	Vitellogenin-2	262053	153884	479373	382435	273155	404906	267362	210963	56994.9	58314.7
sp|P06125|VIT5_CAEEL	P06125	VIT5_CAEEL	Vitellogenin-5	282653	155197	536202	466843	243948	328769	212917	152156	38932.6	38219.2
sp|P06581|HSP16_CAEEL	P06581	HSP16_CAEEL	Heat shock protein Hsp-16.41	261487	377446	218396	264952	163165	177101	224184	222638	186752	171086
sp|P06582|HSP12_CAEEL	P06582	HSP12_CAEEL	Heat shock protein Hsp-16.2	209082	369376	166639	312276	234759	230191	265459	245448	167977	144489
sp|P09446|HSP7A_CAEEL	P09446	HSP7A_CAEEL	Heat shock 70 kDa protein A	227493	216464	239651	250374	280262	279523	217416	267494	217307	231300
sp|P0DM41|ACT1_CAEEL	P0DM41	ACT1_CAEEL	Actin-1	226212	251319	205064	217017	147414	180599	255077	258940	272587	318985
sp|P10299|GSTP1_CAEEL	P10299	GSTP1_CAEEL	Glutathione S-transferase P	216843	284201	213831	327617	323082	329417	249741	118894	227218	193681
sp|P10567|MYSP_CAEEL	P10567	MYSP_CAEEL	Paramyosin	247278	208200	252856	170736	287683	291151	250886	252212	296127	233090
sp|P10771|H11_CAEEL	P10771	H11_CAEEL	Histone H1.1	259927	165377	179466	125649	304924	213081	501498	147197	283812	516682
sp|P10984|ACT2_CAEEL	P10984	ACT2_CAEEL	Actin-2	296923	271739	350443	330510	133288	150163	129507	309195	154348	61619
sp|P11141|HSP7F_CAEEL	P11141	HSP7F_CAEEL	Heat shock 70 kDa protein F, mitochondrial	212082	289782	217965	314403	216361	231522	201948	228948	210094	200553
sp|P12114|SQT1_CAEEL	P12114	SQT1_CAEEL	Cuticle collagen sqt-1	287213	144129	240912	156548	483068	498723	482307	222109	223852	165400
sp|P12456|TBB1_CAEEL	P12456	TBB1_CAEEL	Tubulin beta-1 chain	226293	184331	196781	182160	323108	318168	315522	266821	262227	292894
sp|P12844|MYO3_CAEEL	P12844	MYO3_CAEEL	Myosin-3	200189	274893	179268	221657	208680	212914	208681	246554	288847	293017
sp|P12845|MYO2_CAEEL	P12845	MYO2_CAEEL	Myosin-2	222367	249539	192191	189641	199928	194914	197691	236782	335178	315649
sp|P15796|H12_CAEEL	P15796	H12_CAEEL	Histone H1.2	227604	326613	220975	306659	260015	173739	146179	227456	210676	166889
sp|P16356|RPB1_CAEEL	P16356	RPB1_CAEEL	DNA-directed RNA polymerase II subunit RPB1	195180	350978	196596	354434	228998	205703	159915	194530	200570	172111
sp|P17139|CO4A1_CAEEL	P17139	CO4A1_CAEEL	Collagen alpha-1(IV) chain	261818	295867	256977	387436	138847	256223	125285	233614	143071	116788
sp|P17140|CO4A2_CAEEL	P17140	CO4A2_CAEEL	Collagen alpha-2(IV) chain	275737	232989	207662	330372	184966	516508	127506	222490	153399	137573
sp|P17221|FEM1_CAEEL	P17221	FEM1_CAEEL	Sex-determining protein fem-1	327121	155846	247943	180431	375673	407492	389611	154876	256109	240141
sp|P17329|G3P2_CAEEL	P17329	G3P2_CAEEL	Glyceraldehyde-3-phosphate dehydrogenase 2	276379	219840	272823	262562	310505	281363	257079	214723	197010	194469
sp|P17331|G3P4_CAEEL	P17331	G3P4_CAEEL	Glyceraldehyde-3-phosphate dehydrogenase 4	87524.3	637876	121856	552213	86475	87023.7	78916.5	84386.2	105814	85145.6
sp|P17343|GBB1_CAEEL	P17343	GBB1_CAEEL	Guanine nucleotide-binding protein subunit beta-1	257431	242382	182855	195157	363873	300500	320314	211485	266066	233102
sp|P17511|MT1_CAEEL	P17511	MT1_CAEEL	Metallothionein-1	324093	60169.1	189741	67002.7	299305	443570	627928	278544	343072	297636
sp|P18334|CSK2A_CAEEL	P18334	CSK2A_CAEEL	Casein kinase II subunit alpha	266834	202890	249738	233920	270159	290678	190674	229244	267616	222602
sp|P18831|COL6_CAEEL	P18831	COL6_CAEEL	Cuticle collagen 6	272459	243150	210495	516920	35557.1	203877	282063	393392	25682.8	32640.7
sp|P18835|COL19_CAEEL	P18835	COL19_CAEEL	Cuticle collagen 19	189787	450774	226814	648315	88742.6	164214	89024	117191	23431.2	25581.7
sp|P18947|VIT4_CAEEL	P18947	VIT4_CAEEL	Vitellogenin-4	281227	190766	486548	400084	342192	367321	237225	152922	43567.5	39410.3
sp|P18948-2|VIT6_CAEEL	P18948-2	VIT6_CAEEL	Isoform a of Vitellogenin-6	264904	198346	441872	366190	332042	343515	273591	186632	68779.4	71511.1
sp|P19625|MLR1_CAEEL	P19625	MLR1_CAEEL	Myosin regulatory light chain 1	223235	363362	195727	405872	193294	131280	362740	252497	91605.8	120354
sp|P19826|VINC_CAEEL	P19826	VINC_CAEEL	Vinculin	219855	232586	197971	183561	180752	210891	229813	268089	306441	326988
sp|P19974|CYC21_CAEEL	P19974	CYC21_CAEEL	Cytochrome c 2.1	151936	556566	152620	442805	120393	110361	114796	160607	102956	112809
sp|P20163|HSP7D_CAEEL	P20163	HSP7D_CAEEL	Heat shock 70 kDa protein D	223477	307857	212563	308867	239972	224686	246425	216363	186037	198483
sp|P20630|COL12_CAEEL	P20630	COL12_CAEEL	Cuticle collagen 12	189654	316349	285507	289918	239126	205844	134274	245582	193342	170287
sp|P20792|DAF1_CAEEL	P20792	DAF1_CAEEL	Cell surface receptor daf-1	263813	150628	290678	152526	264356	223798	211050	311420	294962	269776
sp|P21137|KAPC_CAEEL	P21137	KAPC_CAEEL	cAMP-dependent protein kinase catalytic subunit	294134	166078	206537	179934	101627	151780	208314	371656	294191	302763
sp|P21137-10|KAPC_CAEEL	P21137-10	KAPC_CAEEL	Isoform j of cAMP-dependent protein kinase catalytic subunit	245883	179427	208142	174269	174145	216013	264950	287951	286102	364379
sp|P21541|ZYG11_CAEEL	P21541	ZYG11_CAEEL	Early embryogenesis protein zyg-11	258462	244157	268328	276757	240152	258243	225381	229188	189750	206316
sp|P22980|MYOD1_CAEEL	P22980	MYOD1_CAEEL	Myoblast determination protein 1 homolog	117302	577732	89181.6	526922	152071	62860.3	72709.5	154740	106915	97465.4
sp|P22981|LET60_CAEEL	P22981	LET60_CAEEL	Ras protein let-60	135338	532411	129210	448663	163277	101670	96411.6	193473	126010	104177
sp|P23678|UN104_CAEEL	P23678	UN104_CAEEL	Kinesin-like protein unc-104	194265	307551	207177	266899	189766	172278	164648	266820	241545	237233
sp|P24349|SDC1_CAEEL	P24349	SDC1_CAEEL	Zinc finger protein sdc-1	264516	171579	272357	217684	245744	266209	242408	218498	288684	273320
sp|P24886|NU4LM_CAEEL	P24886	NU4LM_CAEEL	NADH-ubiquinone oxidoreductase chain 4L	254448	263778	255349	240344	187955	211276	304646	245755	219228	224579
sp|P24894|COX2_CAEEL	P24894	COX2_CAEEL	Cytochrome c oxidase subunit 2	225718	313934	245687	280859	196599	170247	215755	262625	191593	188052
sp|P24895|NU3M_CAEEL	P24895	NU3M_CAEEL	NADH-ubiquinone oxidoreductase chain 3	344745	132363	259848	133875	301696	346259	389326	226369	308760	232313
sp|P24896|NU5M_CAEEL	P24896	NU5M_CAEEL	NADH-ubiquinone oxidoreductase chain 5	270053	179719	183218	131619	265531	245449	269696	502900	260364	127949
sp|P25807|CPR1_CAEEL	P25807	CPR1_CAEEL	Gut-specific cysteine proteinase	129570	166396	88347.1	124843	314280	285298	209317	595959	265651	228200
sp|P27420|HSP7C_CAEEL	P27420	HSP7C_CAEEL	Heat shock 70 kDa protein C	221310	301806	214924	321029	199328	210457	213408	251043	180943	188742
sp|P27604|SAHH_CAEEL	P27604	SAHH_CAEEL	Adenosylhomocysteinase	250318	194645	286437	239681	292108	292389	213788	233210	229895	226788
sp|P27639|IF4A_CAEEL	P27639	IF4A_CAEEL	Eukaryotic initiation factor 4A	238123	208308	236853	223230	281401	289569	238804	272311	234333	234548
sp|P27798|CALR_CAEEL	P27798	CALR_CAEEL	Calreticulin	305870	346298	173644	301764	242152	275189	183673	192389	158879	145819
sp|P28191|PTP1_CAEEL	P28191	PTP1_CAEEL	Tyrosine-protein phosphatase 1	219015	227268	198973	213928	187083	198102	232449	257059	290409	329921
sp|P28548|CSK2B_CAEEL	P28548	CSK2B_CAEEL	Casein kinase II subunit beta	247308	217143	248702	236763	204819	237595	261867	259312	232272	262478
sp|P29355|SEM5_CAEEL	P29355	SEM5_CAEEL	Sex muscle abnormal protein 5	240939	193569	241210	190763	265030	291784	316093	225187	301771	268733
sp|P29691|EF2_CAEEL	P29691	EF2_CAEEL	Elongation factor 2	229087	206524	231259	248869	238714	278790	272191	250327	230429	268056
sp|P30429|CED4_CAEEL	P30429	CED4_CAEEL	Cell death protein 4	220178	317089	239308	298531	221420	226285	183186	198061	208122	198352
sp|P30625|KAPR_CAEEL	P30625	KAPR_CAEEL	cAMP-dependent protein kinase regulatory subunit	244454	221935	230800	202871	241974	244420	348945	218704	268986	290294
sp|P30627|GLBH_CAEEL	P30627	GLBH_CAEEL	Globin-like protein	211204	292814	279505	311312	224225	195565	241205	166608	218604	220858
sp|P30628-3|VPP1_CAEEL	P30628-3	VPP1_CAEEL	Isoform c of Probable V-type proton ATPase 116 kDa subunit a	192575	263088	222204	257743	195390	196211	227915	267695	246963	262316
sp|P30629|YOU2_CAEEL	P30629	YOU2_CAEEL	Uncharacterized protein ZK637.2	245981	332508	260393	353046	267941	160265	439848	225983	87978.3	116186
sp|P30630|LIN9_CAEEL	P30630	LIN9_CAEEL	Protein lin-9	219227	264809	245282	286193	199472	188808	259142	220762	230550	246794
sp|P30632|ASNA_CAEEL	P30632	ASNA_CAEEL	ATPase asna-1	222236	270661	236616	269328	193967	209768	258929	262667	201370	232953
sp|P30634|MPIP3_CAEEL	P30634	MPIP3_CAEEL	M-phase inducer phosphatase cdc-25.3	217038	37766.1	206560	40684.2	582917	701673	458929	143334	397138	321336
sp|P30635|GSHR_CAEEL	P30635	GSHR_CAEEL	Probable glutathione reductase 2	213993	133741	215749	142806	365595	405028	310200	280873	305865	279799
sp|P30636|TPK1_CAEEL	P30636	TPK1_CAEEL	Thiamin pyrophosphokinase 1	223743	153139	230548	147683	313706	358505	262583	298125	282546	285096
sp|P30639|TG256_CAEEL	P30639	TG256_CAEEL	Putative protein tag-256	233106	229960	233280	211508	274921	271949	193863	284692	241886	226982
sp|P30640|BUD13_CAEEL	P30640	BUD13_CAEEL	BUD13 homolog	369206	103115	335747	122493	377152	355562	331972	188097	303446	217402
sp|P30641|RPAP2_CAEEL	P30641	RPAP2_CAEEL	Putative RNA polymerase II subunit B1 CTD phosphatase R08D7.2	243370	271204	240484	272736	278034	224030	198566	217022	235588	191993
sp|P30642|EIF3D_CAEEL	P30642	EIF3D_CAEEL	Eukaryotic translation initiation factor 3 subunit D	241445	251193	246340	245669	254015	258727	207998	229571	246254	212643
sp|P30643|YNE4_CAEEL	P30643	YNE4_CAEEL	Uncharacterized protein R08D7.4	229615	305851	230591	328267	214680	171146	308038	254867	131008	192055
sp|P30644|YNE5_CAEEL	P30644	YNE5_CAEEL	Uncharacterized calcium-binding protein R08D7.5	236857	273157	244020	284128	269385	212779	318898	249609	161376	197720
sp|P30645|PDE2_CAEEL	P30645	PDE2_CAEEL	Probable 3',5'-cyclic phosphodiesterase pde-2	267592	180827	269059	174940	259709	260208	286432	285122	240930	266989
sp|P30646|YNE7_CAEEL	P30646	YNE7_CAEEL	Uncharacterized sugar kinase R08D7.7	272925	174794	279963	160107	214947	244040	243802	282856	279396	281240
sp|P30651|YOW5_CAEEL	P30651	YOW5_CAEEL	Uncharacterized protein ZK643.5	229565	276709	204574	276930	207583	230799	222236	219066	233384	246968
sp|P31161|SODM1_CAEEL	P31161	SODM1_CAEEL	Superoxide dismutase [Mn] 1, mitochondrial	216006	274757	233107	263416	198869	205755	212877	243368	219985	257560
sp|P32085|TBP_CAEEL	P32085	TBP_CAEEL	TATA-box-binding protein	306481	93820.5	257978	174305	309518	319118	349276	276377	285355	258128
sp|P32740|NNRD_CAEEL	P32740	NNRD_CAEEL	ATP-dependent (S)-NAD(P)H-hydrate dehydratase	251337	310586	202150	297387	204926	205452	265297	220701	182644	210803
sp|P32742|IKKE1_CAEEL	P32742	IKKE1_CAEEL	Inhibitor of nuclear factor kappa-B kinase epsilon subunit homolog 1	209593	253807	240415	287055	289734	237303	252116	252187	189622	210852
sp|P32743|YNH5_CAEEL	P32743	YNH5_CAEEL	Uncharacterized protein R107.5	209089	251505	231804	286788	342396	294389	251740	225313	186770	201791
sp|P32744|CLAS2_CAEEL	P32744	CLAS2_CAEEL	Protein CLASP-2	213370	249043	229474	261199	256217	240868	247348	248377	233589	230457
sp|P32756|CLAT_CAEEL	P32756	CLAT_CAEEL	Choline O-acetyltransferase	197749	277187	199933	254817	271524	270154	161988	252043	253216	212088
sp|P34183-2|SYH_CAEEL	P34183-2	SYH_CAEEL	Isoform a of Histidine--tRNA ligase	224854	281197	234918	284325	224107	224027	190309	250227	215187	193655
sp|P34212|ARL5_CAEEL	P34212	ARL5_CAEEL	ADP-ribosylation factor-like protein 5	303506	74826.9	227457	88821.1	119656	237344	374493	380539	363655	342593
sp|P34213|RAB6A_CAEEL	P34213	RAB6A_CAEEL	Ras-related protein Rab-6.1	249610	269946	244169	228848	152365	176991	243735	293529	226492	228028
sp|P34254|YKA2_CAEEL	P34254	YKA2_CAEEL	Uncharacterized methyltransferase B0303.2	272469	184641	281933	219178	216466	215354	247955	241114	258450	279761
sp|P34255|YKA3_CAEEL	P34255	YKA3_CAEEL	Uncharacterized protein B0303.3	233958	137864	233919	164464	267670	336507	311990	197563	323903	374343
sp|P34256|YKA4_CAEEL	P34256	YKA4_CAEEL	Uncharacterized protein B0303.4	241119	268018	268476	293316	280134	250334	118873	218677	209621	172352
sp|P34260|VP33A_CAEEL	P34260	VP33A_CAEEL	Vacuolar protein sorting-associated protein 33A	254465	232630	264430	240000	223163	226427	215941	235563	245505	239356
sp|P34261|YKAA_CAEEL	P34261	YKAA_CAEEL	Uncharacterized amino-acid permease B0303.11	259417	165948	97529.1	80340.4	103371	120887	221088	115732	697331	482493
sp|P34263|YKAD_CAEEL	P34263	YKAD_CAEEL	Uncharacterized protein B0303.14	352154	107400	282403	120426	278891	275799	460881	160151	298799	376605
sp|P34264|RM11_CAEEL	P34264	RM11_CAEEL	Probable 39S ribosomal protein L11, mitochondrial	302552	214045	250536	186577	233534	236256	431327	161946	265007	308592
sp|P34268|FLII_CAEEL	P34268	FLII_CAEEL	Protein flightless-1 homolog	259741	206953	242951	202646	271251	248001	220022	263002	269308	243157
sp|P34271|CUP4_CAEEL	P34271	CUP4_CAEEL	Acetylcholine receptor-like protein cup-4	255822	138282	257568	133427	281756	304642	240698	268833	323755	310401
sp|P34272|YKH4_CAEEL	P34272	YKH4_CAEEL	Uncharacterized transporter C02C2.4	253085	252112	250452	272628	181489	189979	211120	241633	245808	220157
sp|P34274|TIPRL_CAEEL	P34274	TIPRL_CAEEL	TIP41-like protein	236971	271927	244691	289554	201596	204369	230235	227334	206827	227246
sp|P34278|KNL1_CAEEL	P34278	KNL1_CAEEL	Kinetochore null protein 1	240439	258880	267655	266451	223347	239356	245597	203233	225800	227144
sp|P34280|YKK3_CAEEL	P34280	YKK3_CAEEL	Uncharacterized GTP-binding protein C02F5.3	241082	210882	258928	227448	246426	269236	234549	236647	248147	260105
sp|P34281|CIDS1_CAEEL	P34281	CIDS1_CAEEL	CID domain-containing protein 1	194758	399125	222834	350845	171811	140495	141869	185446	179032	184726
sp|P34283|YKK6_CAEEL	P34283	YKK6_CAEEL	Uncharacterized protein C02F5.6	259502	201200	224233	211625	275275	267479	245316	227970	283815	266734
sp|P34284|YKK7_CAEEL	P34284	YKK7_CAEEL	Uncharacterized F-box/LRR-repeat protein C02F5.7	238403	126582	155819	78029.5	313826	307294	285811	227142	440503	411633
sp|P34286|PSB1_CAEEL	P34286	PSB1_CAEEL	Proteasome subunit beta type-1	252820	200347	285121	178226	279582	292343	241420	229050	290723	238183
sp|P34296|YKQ1_CAEEL	P34296	YKQ1_CAEEL	Uncharacterized protein C06E1.1	207714	294883	210289	238005	185673	183451	249274	303696	215596	233172
sp|P34304|YKQ9_CAEEL	P34304	YKQ9_CAEEL	Uncharacterized protein C06E1.9	209929	290841	189231	250947	219391	223469	245465	283095	212950	229933
sp|P34305|RHA2_CAEEL	P34305	RHA2_CAEEL	Putative ATP-dependent RNA helicase rha-2	238077	209851	257336	205161	247595	229765	210669	279661	259780	256694
sp|P34307|YKR1_CAEEL	P34307	YKR1_CAEEL	KH domain-containing protein C06G4.1	99436	587048	135186	589679	76348.8	78613.4	36480.4	151830	66288.9	61651.3
sp|P34308|CAN_CAEEL	P34308	CAN_CAEEL	Calpain clp-1	276786	226453	230457	232914	411262	344810	221950	170327	272528	165276
sp|P34308-2|CAN_CAEEL	P34308-2	CAN_CAEEL	Isoform b of Calpain clp-1	239948	190751	218933	187109	234064	265149	297601	236195	296087	321640
sp|P34313|BUD31_CAEEL	P34313	BUD31_CAEEL	Protein BUD31 homolog	268633	119274	260290	120628	280813	327320	356645	213896	336481	353904
sp|P34314-2|TLK1_CAEEL	P34314-2	TLK1_CAEEL	Isoform a of Serine/threonine-protein kinase tousled-like 1	235376	242422	231943	240288	205366	211866	210197	230704	264585	277504
sp|P34317|UGT60_CAEEL	P34317	UGT60_CAEEL	Putative UDP-glucuronosyltransferase ugt-60	300796	96674.9	231600	118237	186730	467229	316224	287805	304965	296581
sp|P34318|SET3_CAEEL	P34318	SET3_CAEEL	SET domain-containing protein 3	241811	169698	195875	106868	159379	365806	123619	314636	372074	311147
sp|P34324|BAT15_CAEEL	P34324	BAT15_CAEEL	BTB and MATH domain-containing protein 15 (Fragment)	305011	159711	272055	192314	404778	399382	264668	195564	246825	198443
sp|P34325|YKV4_CAEEL	P34325	YKV4_CAEEL	Uncharacterized protein C08C3.4	271879	188404	291210	211769	358902	327438	206928	216711	255608	190537
sp|P34327|YKX2_CAEEL	P34327	YKX2_CAEEL	Uncharacterized protein C13G5.2	143291	613558	160496	338786	219429	170261	66562.7	163993	127202	66547.9
sp|P34328|HSP10_CAEEL	P34328	HSP10_CAEEL	Heat shock protein Hsp-12.2	186104	486816	114574	315269	214817	177029	152231	208238	188608	135008
sp|P34329|PDIA4_CAEEL	P34329	PDIA4_CAEEL	Probable protein disulfide-isomerase A4	197474	319314	201105	290655	248215	228440	186464	237313	217057	192161
sp|P34331-2|PLK1_CAEEL	P34331-2	PLK1_CAEEL	Isoform a of Serine/threonine-protein kinase plk-1	254693	223933	274206	243329	206138	216544	273202	224600	252657	246294
sp|P34333|NCOR1_CAEEL	P34333	NCOR1_CAEEL	Nuclear receptor corepressor 1	226184	250091	220918	216571	261091	269747	238842	198075	286549	269260
sp|P34334|RL21_CAEEL	P34334	RL21_CAEEL	60S ribosomal protein L21	233860	138829	225068	152940	474610	524579	323298	184649	252600	279756
sp|P34335|KPBA_CAEEL	P34335	KPBA_CAEEL	Probable phosphorylase b kinase regulatory subunit alpha	257296	182276	263074	198528	243165	255812	301164	273286	248619	265899
sp|P34339|EIF3A_CAEEL	P34339	EIF3A_CAEEL	Eukaryotic translation initiation factor 3 subunit A	238541	261460	216549	262254	253387	250037	269598	219287	233685	225047
sp|P34341|KLE2_CAEEL	P34341	KLE2_CAEEL	Kleisin, abnormal closure, protein 2	240721	213829	247730	213637	288292	299490	258407	189469	273189	274377
sp|P34342|RGP2_CAEEL	P34342	RGP2_CAEEL	Ran GTPase-activating protein 2	247688	210696	247453	214176	267153	255036	263868	241248	263770	252442
sp|P34343|NU133_CAEEL	P34343	NU133_CAEEL	Nuclear pore complex protein 15	270050	179452	257113	189772	234060	247263	263075	243584	279379	294631
sp|P34344|TG250_CAEEL	P34344	TG250_CAEEL	Putative protein tag-250	209071	340606	206708	317263	195936	171871	198259	277114	177039	158999
sp|P34345|GSTO1_CAEEL	P34345	GSTO1_CAEEL	Glutathione transferase omega-1	164592	520935	131002	454733	132578	107863	108778	224603	109024	69692.9
sp|P34346|KAD2_CAEEL	P34346	KAD2_CAEEL	Adenylate kinase	251166	279302	274182	251862	245800	232006	220656	224020	225201	175979
sp|P34349|YK83_CAEEL	P34349	YK83_CAEEL	Uncharacterized protein C30A5.3	234834	191414	205207	172247	183421	183202	197258	252803	357476	364862
sp|P34355|ACOX_CAEEL	P34355	ACOX_CAEEL	Probable peroxisomal acyl-coenzyme A oxidase	190948	256317	145512	186720	221509	181239	167212	188249	402059	378945
sp|P34364|YLH0_CAEEL	P34364	YLH0_CAEEL	Uncharacterized protein C48B4.10	342044	193356	389115	205444	207548	104040	117446	396441	190497	95744.3
sp|P34369|PRP8_CAEEL	P34369	PRP8_CAEEL	Pre-mRNA-splicing factor 8 homolog	273967	138975	252175	146793	290170	293711	291288	269009	303096	292409
sp|P34370|I5P2_CAEEL	P34370	I5P2_CAEEL	Inositol polyphosphate 5-phosphatase	279660	179842	236591	192305	429534	350448	308684	209079	232082	232586
sp|P34371|BAT42_CAEEL	P34371	BAT42_CAEEL	BTB and MATH domain-containing protein 42	282922	170802	290533	222716	257735	231111	280478	238259	251732	252932
sp|P34378|RM18_CAEEL	P34378	RM18_CAEEL	39S ribosomal protein L18, mitochondrial	259517	205392	288171	199688	206188	222577	210372	249731	268850	270095
sp|P34379|ATG13_CAEEL	P34379	ATG13_CAEEL	Autophagy-related protein 13 homolog	326775	75024.9	292652	132862	339847	101184	82189.6	777859	82339.4	45473.5
sp|P34382|FAR1_CAEEL	P34382	FAR1_CAEEL	Fatty-acid and retinol-binding protein 1	166004	156257	136010	242754	235504	148068	2.05031e+06	370339	141959	159034
sp|P34383|FAR2_CAEEL	P34383	FAR2_CAEEL	Fatty-acid and retinol-binding protein 2	197905	71136.2	128384	114926	355020	287436	4.1012e+06	142244	88417.3	190092
sp|P34384|YLPD_CAEEL	P34384	YLPD_CAEEL	Uncharacterized protein F02A9.4b	210072	382792	228922	349095	151758	158013	181162	159311	197679	193086
sp|P34385|MCCB_CAEEL	P34385	MCCB_CAEEL	Probable methylcrotonoyl-CoA carboxylase beta chain, mitochondrial	217495	299066	239774	277731	220009	219000	184261	209639	228808	220747
sp|P34387|TG198_CAEEL	P34387	TG198_CAEEL	Cell-death-related nuclease 7	243570	218228	268378	223540	188103	197646	192171	278293	253435	263847
sp|P34388|RT09_CAEEL	P34388	RT09_CAEEL	Probable 40S ribosomal protein S9, mitochondrial	315829	159552	296057	151980	370985	352958	220340	196056	303946	209453
sp|P34393|CL160_CAEEL	P34393	CL160_CAEEL	C-type lectin domain-containing protein 160	336242	203261	265720	149146	215437	227011	279959	248809	259401	267344
sp|P34398|YLU4_CAEEL	P34398	YLU4_CAEEL	Uncharacterized protein F10E9.4	256509	99071.7	275718	114663	294732	323724	298044	281720	330345	320147
sp|P34400|MIG10_CAEEL	P34400	MIG10_CAEEL	Abnormal cell migration protein 10	246053	198454	219097	202902	255247	298765	292947	254961	253721	277585
sp|P34402|SAS4_CAEEL	P34402	SAS4_CAEEL	Spindle assembly abnormal protein 4	255441	225740	247333	270753	199309	194770	222966	224600	248215	263076
sp|P34413|DPY19_CAEEL	P34413	DPY19_CAEEL	C-mannosyltransferase dpy-19	205180	187427	235335	202023	427193	393857	206157	257362	241175	216739
sp|P34418|YLZ5_CAEEL	P34418	YLZ5_CAEEL	Uncharacterized protein F42H10.5	190213	201113	221243	210471	509847	456455	234045	207359	233290	204808
sp|P34419|YLZ6_CAEEL	P34419	YLZ6_CAEEL	Putative esterase F42H10.6	253681	212154	239779	202757	239452	232883	279388	296571	236729	247042
sp|P34420|DGC14_CAEEL	P34420	DGC14_CAEEL	ES2 similar protein 2	212228	241747	201610	223569	228292	208866	245835	299501	251265	263937
sp|P34422|DPF6_CAEEL	P34422	DPF6_CAEEL	Dipeptidyl peptidase family member 6	198076	165943	230463	167245	342067	428010	248917	265386	265001	276637
sp|P34423|YL32_CAEEL	P34423	YL32_CAEEL	Uncharacterized protein F44B9.2	224701	173437	244196	158852	369817	404506	262452	227878	282956	263469
sp|P34425|CCNT1_CAEEL	P34425	CCNT1_CAEEL	Cyclin-T1.1	245426	240349	219194	224153	210804	318586	236030	230854	230827	266263
sp|P34426|AUP1_CAEEL	P34426	AUP1_CAEEL	Ancient ubiquitous protein 1 homolog	218739	251067	249460	266214	204119	193944	231490	241908	234639	257610
sp|P34427|LIN36_CAEEL	P34427	LIN36_CAEEL	Protein lin-36	207956	221108	201786	224261	226275	221086	313456	197143	296457	353018
sp|P34428|PQN38_CAEEL	P34428	PQN38_CAEEL	Prion-like-(Q/N-rich) domain-bearing protein 38	262061	227830	249474	199514	365835	363766	180988	143091	263327	258829
sp|P34429|RFC5_CAEEL	P34429	RFC5_CAEEL	Probable replication factor C subunit 5	255154	213261	204287	223044	180600	276426	359228	133919	293042	374808
sp|P34431|RETR1_CAEEL	P34431	RETR1_CAEEL	Retrotransposon-like protein 1	296493	187466	354901	220005	280616	284002	237482	233546	196464	191127
sp|P34433|YL53_CAEEL	P34433	YL53_CAEEL	Uncharacterized protein F44E2.3	214507	263617	219486	240032	229462	243095	206587	252404	233791	257102
sp|P34434|YL54_CAEEL	P34434	YL54_CAEEL	Uncharacterized protein F44E2.4	180066	236192	146279	215306	227189	210378	198298	292973	329815	303270
sp|P34436|YL56_CAEEL	P34436	YL56_CAEEL	Uncharacterized protein F44E2.6	180759	387116	197169	347194	196064	183348	189580	212012	177244	168326
sp|P34437|YL57_CAEEL	P34437	YL57_CAEEL	Putative zinc finger protein F44E2.7	270559	132167	219141	151293	78068.7	212533	289266	333866	340198	356355
sp|P34438|YL58_CAEEL	P34438	YL58_CAEEL	Uncharacterized protein F44E2.8	263767	187561	247467	192229	131534	204472	258160	284812	300157	297384
sp|P34439|HCDH1_CAEEL	P34439	HCDH1_CAEEL	Probable 3-hydroxyacyl-CoA dehydrogenase F54C8.1	262123	123594	287566	135855	294164	279077	265736	221693	347786	331126
sp|P34441|EMB30_CAEEL	P34441	EMB30_CAEEL	Abnormal embryogenesis protein 30	242713	247561	254487	275764	247077	225934	195260	224892	224703	222964
sp|P34442|PTP5_CAEEL	P34442	PTP5_CAEEL	Probable tyrosine-protein phosphatase F54C8.4	236813	211864	227250	200768	254330	246188	214698	255849	277239	285250
sp|P34443|RHEB1_CAEEL	P34443	RHEB1_CAEEL	GTP-binding protein Rheb homolog 1	239144	210279	236708	199086	272560	261326	192575	248814	285263	267414
sp|P34446|PAT2_CAEEL	P34446	PAT2_CAEEL	Integrin alpha pat-2	215886	222000	203230	191979	279397	261950	223805	269492	294238	269901
sp|P34447|YM2A_CAEEL	P34447	YM2A_CAEEL	Uncharacterized protein F54F2.2, isoform a	236291	210721	231653	203261	305236	298818	162906	209212	314157	258846
sp|P34452|YMA7_CAEEL	P34452	YMA7_CAEEL	Uncharacterized protein F54F2.7	270136	256374	263974	310713	259296	199358	319018	230922	159305	174578
sp|P34453|PEX19_CAEEL	P34453	PEX19_CAEEL	Putative peroxisomal biogenesis factor 19	314271	222668	288699	302072	272441	160538	435591	303751	76914.8	150879
sp|P34454|YMA9_CAEEL	P34454	YMA9_CAEEL	Uncharacterized protein F54F2.9	220701	301769	282441	285056	190083	177963	214346	210267	212107	213078
sp|P34455|ACON_CAEEL	P34455	ACON_CAEEL	Probable aconitate hydratase, mitochondrial	241641	196190	233656	201402	222730	269366	281616	233036	266059	320745
sp|P34460|EF1B1_CAEEL	P34460	EF1B1_CAEEL	Probable elongation factor 1-beta/1-delta 1	253726	260317	249407	326371	245406	269897	236655	197438	165355	196299
sp|P34462|VATD_CAEEL	P34462	VATD_CAEEL	V-type proton ATPase subunit D	194432	318429	217321	267071	178527	210407	222524	202561	236058	266508
sp|P34466|CLU_CAEEL	P34466	CLU_CAEEL	Clustered mitochondria protein homolog	254739	167841	302677	219150	282247	292472	211842	245376	243149	246568
sp|P34471|PRI1_CAEEL	P34471	PRI1_CAEEL	DNA primase small subunit	258936	188935	283302	214863	273457	294670	302308	180504	273352	268603
sp|P34473|YMH6_CAEEL	P34473	YMH6_CAEEL	Uncharacterized protein F58A4.6	232169	190972	250339	219315	305369	297979	302104	210479	269491	268181
sp|P34475|TBG_CAEEL	P34475	TBG_CAEEL	Tubulin gamma chain	239110	254075	208863	253879	275681	271937	302542	201122	223249	253817
sp|P34476|RPAC2_CAEEL	P34476	RPAC2_CAEEL	Probable DNA-directed RNA polymerases I and III subunit RPAC2	202019	273687	190486	316716	197264	202588	638653	263516	166405	193676
sp|P34477|UBC7_CAEEL	P34477	UBC7_CAEEL	Probable ubiquitin-conjugating enzyme E2 7	269965	107685	257354	107938	421495	407000	445833	229026	322384	258045
sp|P34478|GEI13_CAEEL	P34478	GEI13_CAEEL	Gex-3-interacting protein 13	238355	250566	120235	258308	335158	349779	234593	161259	220837	324320
sp|P34479|YMJ2_CAEEL	P34479	YMJ2_CAEEL	Putative amino acid permease F59B2.2	242972	288041	118858	313231	349319	385484	240141	166435	115772	271786
sp|P34480|NAGA_CAEEL	P34480	NAGA_CAEEL	Putative N-acetylglucosamine-6-phosphate deacetylase	209719	215141	237089	219003	255505	266559	174499	318490	247300	228223
sp|P34481|PS11B_CAEEL	P34481	PS11B_CAEEL	Probable 26S proteasome regulatory subunit rpn-6.2	255699	205712	229318	172744	269649	276230	295335	229190	284605	291707
sp|P34492|YMQ1_CAEEL	P34492	YMQ1_CAEEL	Putative NipSnap protein K02D10.1	178956	336796	133316	325594	145367	184255	182683	200032	252730	285029
sp|P34496|MTSS1_CAEEL	P34496	MTSS1_CAEEL	Single-stranded DNA-binding protein, mitochondrial	249968	227355	232112	205795	217712	215695	180222	272878	257285	279945
sp|P34497|GLNA_CAEEL	P34497	GLNA_CAEEL	Probable glutamine synthetase	96861.5	613842	82591.4	489566	96450.3	108869	147400	133328	124821	111775
sp|P34498|MOG1_CAEEL	P34498	MOG1_CAEEL	Probable pre-mRNA-splicing factor ATP-dependent RNA helicase mog-1	252845	166849	242358	186081	240184	256772	301231	255597	291434	304851
sp|P34499|TTR3_CAEEL	P34499	TTR3_CAEEL	Transthyretin-like protein 3	252967	284863	248900	273873	265598	234080	284193	275858	131308	168479
sp|P34500|TTR2_CAEEL	P34500	TTR2_CAEEL	Transthyretin-like protein 2	194811	393824	176841	386224	195527	188561	255540	230675	122027	132015
sp|P34501|YMS5_CAEEL	P34501	YMS5_CAEEL	Uncharacterized protein K03H1.5	213248	294910	144423	238675	242883	202693	147778	254020	329546	218842
sp|P34504|YMV2_CAEEL	P34504	YMV2_CAEEL	Uncharacterized protein K04H4.2	193091	302462	104543	245030	210500	183380	169848	203690	364906	301808
sp|P34508|CRN6_CAEEL	P34508	CRN6_CAEEL	Cell death-related nuclease 6	239642	204998	189115	203532	215871	237192	211937	267897	289850	318218
sp|P34511|VMS1_CAEEL	P34511	VMS1_CAEEL	Protein vms-1	201125	258783	140162	243499	292020	289581	283621	246104	243815	271515
sp|P34512|GRP1_CAEEL	P34512	GRP1_CAEEL	GTP exchange factor for ARFs 1	238270	145117	225365	157185	273399	314750	413642	228978	291985	359520
sp|P34514|APC2_CAEEL	P34514	APC2_CAEEL	Anaphase-promoting complex subunit 2	276491	161868	276664	177966	274309	271416	296081	225166	273537	298450
sp|P34517|GPDH2_CAEEL	P34517	GPDH2_CAEEL	Probable glycerol-3-phosphate dehydrogenase 2	261036	180989	270551	204198	188025	230737	230390	288486	255570	278318
sp|P34519|TXTP_CAEEL	P34519	TXTP_CAEEL	Putative tricarboxylate transport protein, mitochondrial	303681	113109	291240	156351	375690	441518	501905	146795	293617	244759
sp|P34522|HM26_CAEEL	P34522	HM26_CAEEL	Homeobox protein ceh-26	121984	535555	98324.5	516911	118929	120075	129870	102148	149898	146537
sp|P34523|YM62_CAEEL	P34523	YM62_CAEEL	Uncharacterized protein K12H4.2	89570.4	608750	99586	582226	107528	82006.3	91017.2	110925	93549.6	77873.7
sp|P34524|BRX1_CAEEL	P34524	BRX1_CAEEL	Ribosome biogenesis protein BRX1 homolog	257795	97846.8	273761	123361	304203	260274	227610	307889	324867	330867
sp|P34525|SPCS3_CAEEL	P34525	SPCS3_CAEEL	Probable signal peptidase complex subunit 3	202691	363391	187515	371475	168967	173545	167288	197829	176479	197522
sp|P34526|YM65_CAEEL	P34526	YM65_CAEEL	Uncharacterized protein K12H4.5	321486	267385	270506	255866	239519	252545	202646	193595	197191	178790
sp|P34528|YM67_CAEEL	P34528	YM67_CAEEL	Putative serine protease K12H4.7	424610	137798	295324	139309	523163	497275	420449	270864	90804.5	76195.5
sp|P34529|DCR1_CAEEL	P34529	DCR1_CAEEL	Endoribonuclease dcr-1	226892	269798	241237	269978	222807	223111	215940	223496	232721	229263
sp|P34531|YM92_CAEEL	P34531	YM92_CAEEL	Uncharacterized protein M01A8.2	200550	299383	214594	272267	235921	213841	197191	232525	239924	221330
sp|P34534|TOP2M_CAEEL	P34534	TOP2M_CAEEL	Putative DNA topoisomerase 2, mitochondrial	198825	286722	206057	271317	281064	245976	184985	236623	233624	214491
sp|P34537|BRE1_CAEEL	P34537	BRE1_CAEEL	E3 ubiquitin-protein ligase bre-1	233890	249532	206303	219059	245435	230590	249814	219387	267565	291583
sp|P34540|KINH_CAEEL	P34540	KINH_CAEEL	Kinesin heavy chain	243702	167702	233347	162408	298025	301236	337008	287023	267911	276948
sp|P34541|YNC8_CAEEL	P34541	YNC8_CAEEL	Putative RNA-binding protein R05D3.8	344128	117491	362473	136600	352940	256674	110024	268201	302987	197432
sp|P34542|YNC9_CAEEL	P34542	YNC9_CAEEL	Uncharacterized protein R05D3.9	255970	257262	300084	320601	221886	212378	175281	210995	186458	178997
sp|P34544|MET2_CAEEL	P34544	MET2_CAEEL	Histone-lysine N-methyltransferase met-2	245572	218057	280220	252216	268226	275673	205259	201954	247522	231895
sp|P34545|CBP1_CAEEL	P34545	CBP1_CAEEL	Protein cbp-1	230988	227057	210557	233595	278861	260643	252699	185780	305940	274992
sp|P34546|VATL2_CAEEL	P34546	VATL2_CAEEL	V-type proton ATPase 16 kDa proteolipid subunit 2/3	279130	49897.6	301707	61614	295752	350819	270608	258918	350476	401846
sp|P34547|UBPX_CAEEL	P34547	UBPX_CAEEL	Probable ubiquitin carboxyl-terminal hydrolase 46	242880	233839	255014	218827	230316	232193	243258	255269	243593	249410
sp|P34548|SQV3_CAEEL	P34548	SQV3_CAEEL	Probable galactosyltransferase sqv-3	212535	269333	210489	268704	233968	224710	274913	236130	208893	262669
sp|P34549|YNJ5_CAEEL	P34549	YNJ5_CAEEL	Uncharacterized protein R10E11.5	212511	262435	201442	282663	267209	250120	258837	238774	203881	239444
sp|P34550|YNJ6_CAEEL	P34550	YNJ6_CAEEL	Uncharacterized protein R10E11.6	184497	291232	217445	323979	244325	221634	214654	282692	180885	169970
sp|P34552|ALX1_CAEEL	P34552	ALX1_CAEEL	Apoptosis-linked gene 2-interacting protein X 1	191002	222437	175120	196992	281072	299756	329297	382973	196377	229799
sp|P34556|CDK1_CAEEL	P34556	CDK1_CAEEL	Cyclin-dependent kinase 1	263272	284883	281424	209928	228858	261990	245822	171394	258689	216003
sp|P34559|ECHM_CAEEL	P34559	ECHM_CAEEL	Probable enoyl-CoA hydratase, mitochondrial	206751	292744	263174	323314	281602	269385	192340	174363	197425	179795
sp|P34560|RMD1_CAEEL	P34560	RMD1_CAEEL	Regulator of microtubule dynamics protein 1	231587	185416	257857	185262	218099	353980	549063	143372	248122	368457
sp|P34561|VPS53_CAEEL	P34561	VPS53_CAEEL	Vacuolar protein sorting-associated protein 53 homolog	219944	26356.1	185123	28428.5	250329	520445	809505	178146	321972	575867
sp|P34562|YNP9_CAEEL	P34562	YNP9_CAEEL	GRIP and coiled-coil domain-containing protein T05G5.9	141395	512176	154876	453474	177548	169002	137597	164367	98186.2	106359
sp|P34566|YNV3_CAEEL	P34566	YNV3_CAEEL	Uncharacterized protein T16H12.3	243725	303116	237694	265807	377679	330734	216202	245725	124664	124283
sp|P34567|TF2H2_CAEEL	P34567	TF2H2_CAEEL	General transcription factor IIH subunit 2	259363	171814	256318	174500	377763	347044	285514	213683	275504	249959
sp|P34574|CLH_CAEEL	P34574	CLH_CAEEL	Probable clathrin heavy chain 1	235363	189112	236818	185488	301001	323682	288858	239847	284675	261056
sp|P34575|CISY_CAEEL	P34575	CISY_CAEEL	Probable citrate synthase, mitochondrial	271245	276487	201268	263319	265140	290808	261279	190023	208946	216551
sp|P34576|MUA3_CAEEL	P34576	MUA3_CAEEL	Transmembrane cell adhesion receptor mua-3	210873	263956	218387	304621	180584	274807	177933	287253	190153	194953
sp|P34580|DDX47_CAEEL	P34580	DDX47_CAEEL	Putative ATP-dependent RNA helicase T26G10.1	260166	192706	267320	203308	288312	287562	195312	276136	231826	235344
sp|P34594|YOD2_CAEEL	P34594	YOD2_CAEEL	Uncharacterized protein ZC262.2	290769	281810	272461	260563	189240	155107	203656	254250	164258	217843
sp|P34595|YOD3_CAEEL	P34595	YOD3_CAEEL	Uncharacterized protein ZC262.3	249840	202841	269627	234525	233113	240881	360966	256148	222085	243391
sp|P34599|MTX2_CAEEL	P34599	MTX2_CAEEL	Metaxin-2 homolog	193235	419214	218535	391635	151432	136509	189870	142155	151717	193023
sp|P34600|YO61_CAEEL	P34600	YO61_CAEEL	WW domain-containing protein ZK1098.1	240495	234444	237256	244490	211326	194874	201978	245261	267286	262354
sp|P34601|YO62_CAEEL	P34601	YO62_CAEEL	Uncharacterized protein ZK1098.2	278845	148072	279702	177087	373718	330586	380178	221213	296241	203516
sp|P34604|EI2BA_CAEEL	P34604	EI2BA_CAEEL	Probable translation initiation factor eIF-2B subunit alpha	258737	175445	268364	192892	316029	342310	302522	228212	259414	238233
sp|P34605|TPPC3_CAEEL	P34605	TPPC3_CAEEL	Probable trafficking protein particle complex subunit 3	256830	189735	256669	202673	279463	282342	229540	240316	275917	253090
sp|P34607|MUT7_CAEEL	P34607	MUT7_CAEEL	Exonuclease mut-7	232737	241340	223968	264572	233453	217657	196796	241032	250272	248201
sp|P34610|PCP1_CAEEL	P34610	PCP1_CAEEL	Putative serine protease pcp-1	273795	188755	374389	345545	242198	203205	180956	200092	170544	182087
sp|P34611|NCL1_CAEEL	P34611	NCL1_CAEEL	B-box type zinc finger protein ncl-1	287650	175211	300358	203077	278067	309418	234050	254595	223350	221672
sp|P34617|GUF1_CAEEL	P34617	GUF1_CAEEL	Translation factor GUF1 homolog, mitochondrial	252668	101093	265962	102654	317980	338432	248274	250619	361363	342292
sp|P34618|CEC1_CAEEL	P34618	CEC1_CAEEL	Chromo domain-containing protein cec-1	194869	260293	183543	199699	273804	268629	217076	247196	290354	276842
sp|P34619|SOR1_CAEEL	P34619	SOR1_CAEEL	Sop-2-related protein 1	206579	290852	206146	273373	225961	233943	214448	198141	254861	249104
sp|P34621|YO85_CAEEL	P34621	YO85_CAEEL	Uncharacterized protein ZK1236.5	245823	179319	293139	180280	187683	213437	281104	264370	266850	321368
sp|P34622|PQN96_CAEEL	P34622	PQN96_CAEEL	Prion-like-(Q/N-rich) domain-bearing protein 96	211905	211917	306657	271911	344031	324225	228897	219446	209859	176947
sp|P34624|YOJ1_CAEEL	P34624	YOJ1_CAEEL	Uncharacterized cyclin-like protein ZK353.1	221254	230458	279230	260701	309022	296857	211367	215932	233559	195756
sp|P34629|AMPL_CAEEL	P34629	AMPL_CAEEL	Leucine aminopeptidase 1	241519	251327	229507	275356	239673	242751	213041	255674	210642	209183
sp|P34630|CUTC_CAEEL	P34630	CUTC_CAEEL	Copper homeostasis protein cutC homolog	219640	258121	287998	277611	290965	244489	201212	180537	219090	226283
sp|P34631|UBXN4_CAEEL	P34631	UBXN4_CAEEL	UBX domain-containing protein 4	228219	279106	244513	259940	178938	187052	147959	247340	232645	249052
sp|P34641|CED11_CAEEL	P34641	CED11_CAEEL	Protein ced-11	227623	205267	222736	238939	299445	298046	284086	205556	271770	263972
sp|P34642|SRP09_CAEEL	P34642	SRP09_CAEEL	Signal recognition particle 9 kDa protein	214950	148878	215766	185209	520974	433335	310393	203959	291155	227891
sp|P34643|SC16_CAEEL	P34643	SC16_CAEEL	Protein transport protein Sec16	199345	336747	206993	360044	164522	168369	184842	230754	174585	197810
sp|P34645|YOQ7_CAEEL	P34645	YOQ7_CAEEL	Uncharacterized protein ZK512.7	229832	197881	235182	175654	215182	229386	278804	238704	307093	339637
sp|P34646|YOQ8_CAEEL	P34646	YOQ8_CAEEL	Uncharacterized protein ZK512.8	244607	146891	241034	112995	213920	200804	264457	259748	367955	399748
sp|P34647|MCM6_CAEEL	P34647	MCM6_CAEEL	DNA replication licensing factor mcm-6	249528	261418	268199	276922	270284	261670	258731	170122	218607	211941
sp|P34648|YOT2_CAEEL	P34648	YOT2_CAEEL	Uncharacterized protein ZK632.2	250402	183464	252091	194187	294700	264262	300764	234700	274068	279512
sp|P34649|YOT3_CAEEL	P34649	YOT3_CAEEL	Putative RIO-type serine/threonine-protein kinase 3	305520	160571	258610	132273	195704	152323	110710	414898	310471	221075
sp|P34650|MPI_CAEEL	P34650	MPI_CAEEL	Probable mannose-6-phosphate isomerase	254394	195374	193611	150987	178237	213604	250038	275841	340743	339875
sp|P34651|YOT5_CAEEL	P34651	YOT5_CAEEL	Uncharacterized protein ZK632.5	227320	272166	235442	298410	176098	206501	209773	225397	214199	243334
sp|P34652|CALX_CAEEL	P34652	CALX_CAEEL	Calnexin	217488	257921	230809	244953	243876	239174	195826	246678	242917	242114
sp|P34653|PAN3_CAEEL	P34653	PAN3_CAEEL	PAB-dependent poly(A)-specific ribonuclease subunit PAN3	153397	372887	148864	550771	170947	155967	170367	126548	158026	163614
sp|P34654|YOT9_CAEEL	P34654	YOT9_CAEEL	Uncharacterized protein ZK632.9	59392.7	461122	81486.1	771886	101788	94259.2	482444	75095.8	80308.6	71645.4
sp|P34655|YOT0_CAEEL	P34655	YOT0_CAEEL	UPF0057 membrane protein ZK632.10	194732	355308	207985	311125	228706	178920	366796	263681	156619	143293
sp|P34656|YOTA_CAEEL	P34656	YOTA_CAEEL	Uncharacterized protein ZK632.11	213150	294664	152410	252529	159507	159848	152714	211040	337928	297740
sp|P34657|YOTB_CAEEL	P34657	YOTB_CAEEL	Uncharacterized protein ZK632.12	214367	224362	209415	193262	305937	288372	247737	265411	261234	266294
sp|P34658|YOUB_CAEEL	P34658	YOUB_CAEEL	Uncharacterized protein ZK637.12	268432	146924	262536	148798	418080	342237	293109	263026	233148	265089
sp|P34659|RUXF_CAEEL	P34659	RUXF_CAEEL	Probable small nuclear ribonucleoprotein F	277216	133437	278742	166260	408907	337901	317787	259088	215051	263189
sp|P34661|UFM1_CAEEL	P34661	UFM1_CAEEL	Ubiquitin-fold modifier 1	269431	196909	298941	216200	231673	194546	328374	274290	200116	260249
sp|P34662|RL35_CAEEL	P34662	RL35_CAEEL	60S ribosomal protein L35	199348	437291	176759	364530	210966	162895	210221	208773	118871	139531
sp|P34664|YOY6_CAEEL	P34664	YOY6_CAEEL	Uncharacterized protein ZK652.6	276625	216859	273453	244506	369140	289295	236529	201627	233342	173782
sp|P34666|COQ5_CAEEL	P34666	COQ5_CAEEL	2-methoxy-6-polyprenyl-1,4-benzoquinol methylase, mitochondrial	273169	198719	255375	228265	289369	313218	290418	225023	238542	215917
sp|P34668|YO12_CAEEL	P34668	YO12_CAEEL	Putative ATP-dependent RNA helicase ZK686.2	216473	256299	250024	257056	249099	243037	192826	240101	239285	221486
sp|P34669|OST3_CAEEL	P34669	OST3_CAEEL	Probable dolichyl-diphosphooligosaccharide--protein glycosyltransferase subunit 3	242415	205850	263011	200920	280806	266248	210136	276685	243791	241821
sp|P34670|YO14_CAEEL	P34670	YO14_CAEEL	Putative zinc finger protein ZK686.4	233206	222219	244818	217984	247577	218466	224077	270520	245553	268308
sp|P34672|YO22_CAEEL	P34672	YO22_CAEEL	Uncharacterized protein ZK688.2	93848.3	514637	77249	663760	93256.6	84603.3	128624	112778	103734	109118
sp|P34673|YO23_CAEEL	P34673	YO23_CAEEL	Uncharacterized protein ZK688.3	287634	116466	241303	142074	204625	284622	189556	455276	55022.5	403026
sp|P34675|YO25_CAEEL	P34675	YO25_CAEEL	Uncharacterized protein ZK688.5	264811	247147	255953	254911	211562	179811	195670	262769	229257	217701
sp|P34676|PCP5_CAEEL	P34676	PCP5_CAEEL	Prolyl carboxy peptidase like protein 5	227139	257485	221448	252204	248112	222054	178757	276107	246385	206034
sp|P34678|GALT3_CAEEL	P34678	GALT3_CAEEL	Polypeptide N-acetylgalactosaminyltransferase 3	249499	162208	302144	168051	312793	305538	199765	303041	248568	229229
sp|P34681|TAG76_CAEEL	P34681	TAG76_CAEEL	Putative protein tag-76	236479	158430	217543	131426	364513	350332	314790	274317	330849	250305
sp|P34685|CAPZA_CAEEL	P34685	CAPZA_CAEEL	F-actin-capping protein subunit alpha	173303	360220	182416	315086	194972	198112	219233	223719	200892	213202
sp|P34686|CAPZB_CAEEL	P34686	CAPZB_CAEEL	F-actin-capping protein subunit beta	217636	223445	225588	200667	325740	286577	281136	252173	264460	239668
sp|P34689|GLH1_CAEEL	P34689	GLH1_CAEEL	ATP-dependent RNA helicase glh-1	229059	277621	250158	285561	253840	233125	202509	236908	204923	184341
sp|P34690|TBA2_CAEEL	P34690	TBA2_CAEEL	Tubulin alpha-2 chain	222849	185945	225460	194149	283802	302826	258597	261998	270555	289544
sp|P34692|U183_CAEEL	P34692	U183_CAEEL	UPF0183 protein T01G9.2	238046	240526	277391	286877	278892	279969	218007	191466	214318	204566
sp|P34692-2|U183_CAEEL	P34692-2	U183_CAEEL	Isoform b of UPF0183 protein T01G9.2	221256	220337	240277	232599	236489	227822	242262	252836	259243	273194
sp|P34693|SYT1_CAEEL	P34693	SYT1_CAEEL	Synaptotagmin-1	191382	180684	190925	146211	241437	232780	223230	315925	340229	349444
sp|P34696|HSP11_CAEEL	P34696	HSP11_CAEEL	Heat shock protein Hsp-16.1/Hsp-16.11	189528	275878	224446	339395	324079	341483	298775	285193	112324	105646
sp|P34697|SODC_CAEEL	P34697	SODC_CAEEL	Superoxide dismutase [Cu-Zn]	224308	190554	258215	193708	311465	354795	302774	213765	279566	252424
sp|P34703|SPT6H_CAEEL	P34703	SPT6H_CAEEL	Suppressor of Ty 6 homolog	250701	162480	256731	168781	288362	275982	299990	245166	301933	291402
sp|P34705|KUP1_CAEEL	P34705	KUP1_CAEEL	Protein kup-1	229634	232993	223471	218431	270657	266710	242095	249131	256831	249570
sp|P34706|SDC3_CAEEL	P34706	SDC3_CAEEL	Zinc finger protein sdc-3	241075	174412	232283	186938	257003	291241	247939	232577	300976	315825
sp|P34708|TRA1_CAEEL	P34708	TRA1_CAEEL	Sex-determining transformer protein 1	213676	280069	246194	300849	217172	219100	159918	276316	181195	189928
sp|P34709|TRA2_CAEEL	P34709	TRA2_CAEEL	Sex-determining transformer protein 2	164343	260901	209607	475441	142383	119060	132438	225209	199480	225303
sp|P34712|PGP1_CAEEL	P34712	PGP1_CAEEL	Multidrug resistance protein pgp-1	154029	160933	185281	324472	130536	153077	147150	302312	306108	362371
sp|P34713|PGP3_CAEEL	P34713	PGP3_CAEEL	Multidrug resistance protein pgp-3	242786	262097	202946	239275	250755	240933	209292	285757	215745	216121
sp|P34714|SPRC_CAEEL	P34714	SPRC_CAEEL	SPARC	244179	214902	269601	317191	402265	274152	341639	199809	165316	165093
sp|P34722|KPC1_CAEEL	P34722	KPC1_CAEEL	Protein kinase C-like 1	199789	271355	195358	221688	303308	265607	233203	259071	242946	237179
sp|P34748|RT23_CAEEL	P34748	RT23_CAEEL	Probable 28S ribosomal protein S23, mitochondrial	194118	385296	206955	354760	165127	186518	239834	141674	190550	212151
sp|P34808|KTNA1_CAEEL	P34808	KTNA1_CAEEL	Meiotic spindle formation protein mei-1	251657	236075	260524	236403	260283	260401	298206	207475	251477	221302
sp|P34815|UNC18_CAEEL	P34815	UNC18_CAEEL	Putative acetylcholine regulator unc-18	216572	139014	195009	131260	333519	362662	353419	321002	302901	286884
sp|P34889|WNT2_CAEEL	P34889	WNT2_CAEEL	Protein Wnt-2	224451	215866	238773	240738	225318	203960	217075	245764	285655	274080
sp|P35129|UBC2_CAEEL	P35129	UBC2_CAEEL	Ubiquitin-conjugating enzyme E2 2	132823	566336	145960	413412	106041	115702	153076	141574	121349	159786
sp|P35602|AP1M_CAEEL	P35602	AP1M_CAEEL	AP-1 complex subunit mu-1-I	233361	194826	230006	218162	178762	202852	242050	251408	330989	294999
sp|P35603|AP2M_CAEEL	P35603	AP2M_CAEEL	AP-2 complex subunit mu	240295	210473	237539	229387	184820	215254	243202	270626	279937	263310
sp|P35800|DPY10_CAEEL	P35800	DPY10_CAEEL	Cuticle collagen dpy-10	319303	201448	208231	197081	208575	244758	451484	211207	196717	342895
sp|P36608|NCS1_CAEEL	P36608	NCS1_CAEEL	Neuronal calcium sensor 1	439871	85477.8	223738	94604.3	192137	337651	870719	199971	232591	342888
sp|P36609|NCS2_CAEEL	P36609	NCS2_CAEEL	Neuronal calcium sensor 2	341963	206427	316307	252127	242521	164439	417471	306893	114383	156223
sp|P37165|RS27A_CAEEL	P37165	RS27A_CAEEL	Ubiquitin-like protein 1-40S ribosomal protein S27a	177628	489102	236244	459663	141797	86466.7	71441.8	232906	67723.3	46286.3
sp|P37806|UNC87_CAEEL	P37806	UNC87_CAEEL	Protein unc-87	197727	357975	200661	308807	199739	181601	185085	222282	201248	198816
sp|P38433|ACE1_CAEEL	P38433	ACE1_CAEEL	Acetylcholinesterase 1	264554	125986	179604	128476	164595	255052	367965	309087	327328	396195
sp|P39055-2|DYN1_CAEEL	P39055-2	DYN1_CAEEL	Isoform b of Dynamin	222867	235838	204307	233681	240545	241521	362937	240263	241500	279594
sp|P39745|SUR1_CAEEL	P39745	SUR1_CAEEL	Mitogen-activated protein kinase mpk-1	213880	310039	242553	299760	209713	197757	182668	227834	201477	202097
sp|P41830|CNR14_CAEEL	P41830	CNR14_CAEEL	Steroid hormone receptor family member cnr14	239424	170153	279361	173647	237133	258634	259188	261852	304030	285222
sp|P41842|YO91_CAEEL	P41842	YO91_CAEEL	TPR repeat-containing protein T20B12.1	265346	153888	258452	155207	262711	297256	275156	253399	312201	288356
sp|P41843|YO93_CAEEL	P41843	YO93_CAEEL	Uncharacterized protein T20B12.3	240260	271661	220729	232211	181850	178945	206726	248924	249830	274537
sp|P41846|WBS14_CAEEL	P41846	WBS14_CAEEL	Protein WBSCR14 homolog	219023	288611	208989	393489	126203	122452	173841	218443	193303	243080
sp|P41847|DRE2_CAEEL	P41847	DRE2_CAEEL	Anamorsin homolog	248712	261994	171388	318509	209764	203657	321665	208894	230681	236967
sp|P41848|SSP1A_CAEEL	P41848	SSP1A_CAEEL	FACT complex subunit SSRP1-A	257215	192450	234004	205642	339102	320477	271384	207519	275164	248942
sp|P41877|ISW1_CAEEL	P41877	ISW1_CAEEL	Chromatin-remodeling complex ATPase chain isw-1	260335	236999	235071	226721	252463	245535	237885	184813	276437	271522
sp|P41879|YPT1_CAEEL	P41879	YPT1_CAEEL	Uncharacterized protein F37A4.1	301219	108506	251234	112576	223395	279284	132843	285976	316991	383260
sp|P41880|YPT2_CAEEL	P41880	YPT2_CAEEL	Uncharacterized protein F37A4.2	245196	321086	172528	334668	270586	180315	87256.7	285688	150842	157755
sp|P41882|YPT4_CAEEL	P41882	YPT4_CAEEL	Ankyrin repeat-containing protein F37A4.4	60433.8	661326	59283.6	611182	72198.9	64825.4	82576	102318	72504.7	93194.3
sp|P41932|14331_CAEEL	P41932	14331_CAEEL	14-3-3-like protein 1	223268	342997	200469	314409	186588	188125	282375	180936	176291	242801
sp|P41937|TBB4_CAEEL	P41937	TBB4_CAEEL	Tubulin beta-4 chain	185252	285459	191041	233674	230307	221973	262757	219544	291277	273193
sp|P41938|HCDH2_CAEEL	P41938	HCDH2_CAEEL	Probable 3-hydroxyacyl-CoA dehydrogenase B0272.3	197606	300775	256506	331108	185107	183640	170921	198371	221116	218067
sp|P41942|YKB4_CAEEL	P41942	YKB4_CAEEL	Uncharacterized protein B0272.4	214623	188068	225943	233944	253887	243506	214436	215453	316170	313071
sp|P41949|YLK1_CAEEL	P41949	YLK1_CAEEL	Uncharacterized kinase-like protein D1044.1	200795	211511	214885	249629	235456	222529	191279	224308	307274	308371
sp|P41950|YLK2_CAEEL	P41950	YLK2_CAEEL	EGF-like domain-containing protein D1044.2	220689	255010	220186	200902	318066	283377	166459	190921	283897	279385
sp|P41956|C560_CAEEL	P41956	C560_CAEEL	Succinate dehydrogenase cytochrome b560 subunit, mitochondrial	275511	170931	285153	182324	338767	337983	283600	204151	260941	248458
sp|P41958|CED9_CAEEL	P41958	CED9_CAEEL	Apoptosis regulator ced-9	266569	143802	240325	161574	186289	231030	320395	231561	270695	435089
sp|P41977|SODM2_CAEEL	P41977	SODM2_CAEEL	Superoxide dismutase [Mn] 2, mitochondrial	234710	228576	170739	284921	156758	205492	296069	218452	214944	366868
sp|P41988|TCPA_CAEEL	P41988	TCPA_CAEEL	T-complex protein 1 subunit alpha	231436	282936	230738	313310	207512	226177	210811	207220	209301	212300
sp|P41992|GGTB2_CAEEL	P41992	GGTB2_CAEEL	Probable geranylgeranyl transferase type-2 subunit beta	173394	222105	210917	232924	299652	276982	410213	279095	232405	249851
sp|P41994|RPIA_CAEEL	P41994	RPIA_CAEEL	Probable-ribose 5-phosphate isomerase	156642	103867	151921	118092	199748	273868	1.62742e+06	130015	195484	631283
sp|P41996|CPG2_CAEEL	P41996	CPG2_CAEEL	Chondroitin proteoglycan-2	214085	231914	224589	285974	317271	296278	336098	198316	230442	214606
sp|P41999|NHR10_CAEEL	P41999	NHR10_CAEEL	Nuclear hormone receptor family member nhr-10	279086	152149	259069	159207	193784	281410	230415	318627	281966	272113
sp|P42000|UTP18_CAEEL	P42000	UTP18_CAEEL	U3 small nucleolar RNA-associated protein 18 homolog	250909	173859	283523	175655	242754	247611	249452	271624	282589	277277
sp|P42001|POT1_CAEEL	P42001	POT1_CAEEL	Protection of telomeres homolog 1	249601	244048	216148	219054	185897	174003	237599	248163	264802	303786
sp|P42083|YKCA_CAEEL	P42083	YKCA_CAEEL	Putative tyrosine-protein phosphatase B0280.11	241457	154575	243334	171007	362174	307449	257533	274181	267765	276692
sp|P42168|KC1A_CAEEL	P42168	KC1A_CAEEL	Casein kinase I isoform alpha	264063	182103	263857	199276	326364	305704	212089	258400	250203	226936
sp|P42170|RIR2_CAEEL	P42170	RIR2_CAEEL	Ribonucleoside-diphosphate reductase small chain	289168	205916	344868	248343	285753	277665	258753	171477	225149	191359
sp|P42573|CED3_CAEEL	P42573	CED3_CAEEL	Cell death protein 3	291832	124415	280853	78120	380117	305330	312485	283035	294013	292583
sp|P43507|CPR3_CAEEL	P43507	CPR3_CAEEL	Cathepsin B-like cysteine proteinase 3	263812	190164	215452	189081	246536	247385	419592	352852	200580	234069
sp|P43508|CPR4_CAEEL	P43508	CPR4_CAEEL	Cathepsin B-like cysteine proteinase 4	160896	250773	209849	222383	400136	421325	120821	452062	88274.6	102915
sp|P43509|CPR5_CAEEL	P43509	CPR5_CAEEL	Cathepsin B-like cysteine proteinase 5	234735	229503	257696	228218	334848	338782	213393	326846	152215	153203
sp|P45894|AAPK1_CAEEL	P45894	AAPK1_CAEEL	5'-AMP-activated protein kinase catalytic subunit alpha-1	227340	176398	260580	179436	397943	385606	241233	258296	248439	217332
sp|P45895|CHSS2_CAEEL	P45895	CHSS2_CAEEL	Chondroitin sulfate synthase 2	237407	254078	264437	284918	250053	258318	204226	238607	196468	189620
sp|P45896|SMA3_CAEEL	P45896	SMA3_CAEEL	Dwarfin sma-3	203210	308490	182983	273236	186356	212535	128750	273122	224872	235550
sp|P45961|CEX2_CAEEL	P45961	CEX2_CAEEL	Calexcitin-2	209972	322145	202064	322379	94125.9	97227.5	146597	253864	213586	269720
sp|P45962|KLP3_CAEEL	P45962	KLP3_CAEEL	Kinesin-like protein klp-3	225230	286397	221636	297484	177245	169595	178694	221428	231318	253684
sp|P45965|YNZ5_CAEEL	P45965	YNZ5_CAEEL	Uncharacterized protein T09A5.5	212758	422794	251718	407378	146875	107466	103318	194705	148011	98408.8
sp|P45966|MED10_CAEEL	P45966	MED10_CAEEL	Mediator of RNA polymerase II transcription subunit 10	179253	455043	174887	375634	152032	162745	149990	164198	157013	177784
sp|P45968|YNZ8_CAEEL	P45968	YNZ8_CAEEL	Chromo domain-containing protein T09A5.8	284040	203093	234682	205157	285964	256238	284056	221129	264170	259225
sp|P45969|SDS22_CAEEL	P45969	SDS22_CAEEL	Protein phosphatase 1 regulatory subunit SDS22 homolog	209379	295425	181363	283235	183067	220720	241734	236422	233334	246664
sp|P45970|LIN5_CAEEL	P45970	LIN5_CAEEL	Spindle apparatus protein lin-5	246111	251062	267873	261534	215889	219363	251340	220859	229444	226859
sp|P45971|OST48_CAEEL	P45971	OST48_CAEEL	Probable dolichyl-diphosphooligosaccharide--protein glycosyltransferase 48 kDa subunit	256821	177934	264889	187143	310910	308698	210015	285402	240277	236424
sp|P46012|YKI5_CAEEL	P46012	YKI5_CAEEL	Uncharacterized protein C01G6.5	242118	152045	238551	153288	344795	343030	266209	228575	304221	309967
sp|P46502|PRS6B_CAEEL	P46502	PRS6B_CAEEL	Probable 26S protease regulatory subunit 6B	250678	241326	245794	242002	227571	251521	222787	211697	279725	223831
sp|P46548|NMT_CAEEL	P46548	NMT_CAEEL	Probable glycylpeptide N-tetradecanoyltransferase	285832	191666	306583	210719	264290	267383	227533	223607	262496	216653
sp|P46549|SULU_CAEEL	P46549	SULU_CAEEL	Serine/threonine-protein kinase SULU	269726	170689	252624	153040	252675	273242	235587	266033	298476	292621
sp|P46550|TCPZ_CAEEL	P46550	TCPZ_CAEEL	T-complex protein 1 subunit zeta	220482	265060	221638	296602	230444	250632	256013	193531	228103	240636
sp|P46553|YKG3_CAEEL	P46553	YKG3_CAEEL	Uncharacterized protein B0285.3	288741	225200	275003	306104	292055	194307	316018	254187	150291	164308
sp|P46554|LCMT1_CAEEL	P46554	LCMT1_CAEEL	Probable leucine carboxyl methyltransferase 1	374242	146211	326932	153481	376926	341428	167927	168595	320057	172449
sp|P46555|GLCE_CAEEL	P46555	GLCE_CAEEL	D-glucuronyl C5-epimerase	237348	200825	244443	227692	320196	290281	270517	239938	259303	224082
sp|P46557|MNP1_CAEEL	P46557	MNP1_CAEEL	Matrix non-peptidase homolog 1	258413	209214	243375	225927	202137	217571	229159	275905	256619	255919
sp|P46558|KICB1_CAEEL	P46558	KICB1_CAEEL	Choline kinase B1	248912	244082	295700	262140	238471	190470	160490	285201	193498	190681
sp|P46559|KICB2_CAEEL	P46559	KICB2_CAEEL	Choline kinase B2	253638	247064	278839	269015	264870	275626	203252	245156	190185	171828
sp|P46561|ATPB_CAEEL	P46561	ATPB_CAEEL	ATP synthase subunit beta, mitochondrial	214581	314104	205511	322518	233046	228437	187027	205365	201668	199430
sp|P46562|AL7A1_CAEEL	P46562	AL7A1_CAEEL	Putative aldehyde dehydrogenase family 7 member A1 homolog	277523	210106	317228	281642	184129	234870	259918	224676	194981	216315
sp|P46563|ALF2_CAEEL	P46563	ALF2_CAEEL	Fructose-bisphosphate aldolase 2	243765	250734	314195	301048	216223	248333	200953	203248	197049	187326
sp|P46576|SAM50_CAEEL	P46576	SAM50_CAEEL	SAM50-like protein gop-3	240699	207371	259044	220439	313723	334972	227142	231940	254671	208286
sp|P46577|GPN1_CAEEL	P46577	GPN1_CAEEL	GPN-loop GTPase 1 homolog	226928	262473	247370	259640	239971	225749	140705	239698	245540	220459
sp|P46578|GOP1_CAEEL	P46578	GOP1_CAEEL	Uncharacterized protein gop-1	180414	245020	184814	262336	295765	295612	260089	283169	207777	239253
sp|P46579|SYWM_CAEEL	P46579	SYWM_CAEEL	Tryptophan--tRNA ligase, mitochondrial	205826	260313	231969	245286	228582	232207	224762	232210	258216	256352
sp|P46580|ANM5_CAEEL	P46580	ANM5_CAEEL	Protein arginine N-methyltransferase 5	246129	206638	231349	208869	276451	283250	265899	226039	263763	277517
sp|P46582|YLB8_CAEEL	P46582	YLB8_CAEEL	Uncharacterized protein C34E10.8	220345	223214	201325	218665	221589	253932	307773	230807	274616	311461
sp|P46769|RSSA_CAEEL	P46769	RSSA_CAEEL	40S ribosomal protein SA	258524	237705	226166	284789	248079	286086	196916	246464	210941	188739
sp|P46822|KLC_CAEEL	P46822	KLC_CAEEL	Kinesin light chain	186537	282906	182219	262165	267342	268174	276325	288557	219617	191860
sp|P46941|TG325_CAEEL	P46941	TG325_CAEEL	WW domain-containing protein tag-325	244225	217768	235306	233096	314565	326864	258480	207489	250683	226972
sp|P46975|STT3_CAEEL	P46975	STT3_CAEEL	Dolichyl-diphosphooligosaccharide--protein glycosyltransferase subunit STT3	312924	214614	266315	194244	239334	228883	282905	190694	278973	258362
sp|P47207|TCPB_CAEEL	P47207	TCPB_CAEEL	T-complex protein 1 subunit beta	221731	283492	220338	284128	211098	237566	219801	213337	235123	223502
sp|P47208|TCPD_CAEEL	P47208	TCPD_CAEEL	T-complex protein 1 subunit delta	234678	288061	245652	279066	211092	213721	190924	209438	233662	213268
sp|P47209|TCPE_CAEEL	P47209	TCPE_CAEEL	T-complex protein 1 subunit epsilon	199376	279398	219467	280430	179973	212661	282405	191689	248992	283503
sp|P47991|RL6_CAEEL	P47991	RL6_CAEEL	60S ribosomal protein L6	273639	150147	294599	176105	304831	316218	259352	254199	259135	252179
sp|P48053|YPD1_CAEEL	P48053	YPD1_CAEEL	Uncharacterized protein C05D11.1	228952	278813	218848	263344	185974	200077	225545	255868	233991	230536
sp|P48150|RS14_CAEEL	P48150	RS14_CAEEL	40S ribosomal protein S14	244522	201248	291776	226676	363986	337934	295117	173749	240928	220829
sp|P48152|RS3_CAEEL	P48152	RS3_CAEEL	40S ribosomal protein S3	277632	168526	270523	191850	269541	316100	310679	242278	257351	247311
sp|P48154|RS3A_CAEEL	P48154	RS3A_CAEEL	40S ribosomal protein S3a	240781	182839	313858	209815	245682	232493	260862	258758	252080	256874
sp|P48156|RS8_CAEEL	P48156	RS8_CAEEL	40S ribosomal protein S8	248057	283933	222752	289868	217383	223669	241465	213157	210430	212467
sp|P48158|RL23_CAEEL	P48158	RL23_CAEEL	60S ribosomal protein L23	246020	226917	285641	274330	238377	239548	218052	250226	194443	212856
sp|P48162|R23A1_CAEEL	P48162	R23A1_CAEEL	60S ribosomal protein L23a 1	236887	265102	268479	260901	179969	205551	231073	273131	196018	215010
sp|P48166|RL44_CAEEL	P48166	RL44_CAEEL	60S ribosomal protein L44	319425	248594	315010	219048	453885	238917	276541	178550	178743	144105
sp|P48322|YPJ1_CAEEL	P48322	YPJ1_CAEEL	Uncharacterized protein C36E8.1	223622	289524	231292	293556	213912	148254	153752	271237	200243	218677
sp|P48376|COQ7_CAEEL	P48376	COQ7_CAEEL	Ubiquinone biosynthesis protein COQ7 homolog	241110	378442	249277	408508	235687	112602	136918	160900	132758	136430
sp|P48458|YT91_CAEEL	P48458	YT91_CAEEL	Putative serine/threonine-protein phosphatase C06A1.3	227558	163217	194766	141790	320703	226958	126547	366521	365239	243628
sp|P48727|GLC7B_CAEEL	P48727	GLC7B_CAEEL	Serine/threonine-protein phosphatase PP1-beta	265027	165420	251577	162742	293400	341722	300944	190427	324556	289239
sp|P48996|DPY27_CAEEL	P48996	DPY27_CAEEL	Chromosome condensation protein dpy-27	228568	207019	216917	200149	269283	253110	232588	211775	304114	321867
sp|P49029|MGN_CAEEL	P49029	MGN_CAEEL	Protein mago nashi homolog	240860	216385	255778	201186	255484	269160	314438	223253	257487	274113
sp|P49041|RS5_CAEEL	P49041	RS5_CAEEL	40S ribosomal protein S5	190294	370775	210046	407062	214245	191069	157744	191254	153472	139567
sp|P49049|IMP2_CAEEL	P49049	IMP2_CAEEL	Intramembrane protease 2	279299	177524	294213	162433	194230	224287	307980	268835	264986	293722
sp|P49180|RL35A_CAEEL	P49180	RL35A_CAEEL	60S ribosomal protein L35a	340523	169062	334057	177819	370633	275137	224887	242781	212329	182668
sp|P49181|RL36_CAEEL	P49181	RL36_CAEEL	60S ribosomal protein L36	232241	364556	256399	344235	188433	177313	198647	173894	133352	191116
sp|P49191|ELO3_CAEEL	P49191	ELO3_CAEEL	Putative fatty acid elongation protein 3	206484	185272	176540	155229	222128	312866	333910	246595	273814	417183
sp|P49196|RS12_CAEEL	P49196	RS12_CAEEL	40S ribosomal protein S12	267546	208373	274667	271356	330314	278073	343984	221233	166792	203577
sp|P49197|RS21_CAEEL	P49197	RS21_CAEEL	40S ribosomal protein S21	311608	313282	152028	315910	103149	139643	371166	408837	81344.2	106326
sp|P49391|RT14_CAEEL	P49391	RT14_CAEEL	Probable 40S ribosomal protein S14, mitochondrial	219294	255533	222245	247581	155589	211288	339575	170168	259874	347892
sp|P49404|RM03_CAEEL	P49404	RM03_CAEEL	Putative 39S ribosomal protein L3, mitochondrial	186754	368003	207878	401673	165128	163642	162737	185775	173425	178426
sp|P49405|RL5_CAEEL	P49405	RL5_CAEEL	60S ribosomal protein L5	283556	154308	283685	171545	298082	350238	227946	265478	258888	229238
sp|P49583|PCY1_CAEEL	P49583	PCY1_CAEEL	Putative choline-phosphate cytidylyltransferase	240887	186942	217997	189679	202942	281014	356625	267261	279184	296832
sp|P49594|FEM2_CAEEL	P49594	FEM2_CAEEL	Ca(2+)/calmodulin-dependent protein kinase phosphatase	279913	184514	268359	169305	312501	287494	293144	251238	274755	225365
sp|P49595|PP2C1_CAEEL	P49595	PP2C1_CAEEL	Probable protein phosphatase 2C F42G9.1	220322	335203	238792	288811	282448	217390	187377	200548	206568	161450
sp|P49596|PP2C2_CAEEL	P49596	PP2C2_CAEEL	Probable protein phosphatase 2C T23F11.1	217624	255154	227092	258076	296275	273080	225295	247248	219254	207556
sp|P49713|FUCO_CAEEL	P49713	FUCO_CAEEL	Putative alpha-L-fucosidase	259259	108897	232687	133539	303711	325077	256355	254115	368737	318929
sp|P49958|DPH1_CAEEL	P49958	DPH1_CAEEL	Diphthamide biosynthesis protein 1	228401	233665	265049	281148	251833	265246	240310	229144	204456	221711
sp|P50093|PHB2_CAEEL	P50093	PHB2_CAEEL	Mitochondrial prohibitin complex protein 2	221736	248064	224079	223595	145467	183460	231988	250583	293890	296821
sp|P50140|CH60_CAEEL	P50140	CH60_CAEEL	Chaperonin homolog Hsp-60, mitochondrial	235241	237034	221749	249302	282161	265716	276851	207876	247343	249588
sp|P50305|METK3_CAEEL	P50305	METK3_CAEEL	Probable S-adenosylmethionine synthase 3	225741	258869	214523	230293	228803	223979	241679	211216	292336	265308
sp|P50306|METK4_CAEEL	P50306	METK4_CAEEL	Probable S-adenosylmethionine synthase 4	212694	300974	229095	253370	232709	230573	206429	213808	247783	221936
sp|P50432|GLYC_CAEEL	P50432	GLYC_CAEEL	Serine hydroxymethyltransferase	254864	180353	302617	251560	292466	299402	275014	227872	228609	204977
sp|P50444|YNU6_CAEEL	P50444	YNU6_CAEEL	Uncharacterized protein R74.6	289500	122881	208456	115041	510425	446244	412132	176153	365006	220086
sp|P50464|UNC97_CAEEL	P50464	UNC97_CAEEL	LIM domain-containing protein unc-97	226632	195124	135564	138742	284569	323036	299934	447479	129939	313639
sp|P50488|DAF4_CAEEL	P50488	DAF4_CAEEL	Cell surface receptor daf-4	53276.2	761209	50532.9	637974	58173.6	38197.1	30848	48312.7	53306.1	54027.5
sp|P50880|RL3_CAEEL	P50880	RL3_CAEEL	60S ribosomal protein L3	253617	153708	261441	180499	238988	313960	350585	237747	268700	313552
sp|P51403|RS2_CAEEL	P51403	RS2_CAEEL	40S ribosomal protein S2	237396	260167	251241	284252	192670	213999	235234	245706	200477	225381
sp|P51404|RS13_CAEEL	P51404	RS13_CAEEL	40S ribosomal protein S13	222369	369204	196696	379345	166829	171815	226396	204908	133179	176172
sp|P51485|ARRB_CAEEL	P51485	ARRB_CAEEL	Probable beta-arrestin	257362	216399	194394	222151	223539	231781	278596	182882	282997	351515
sp|P51559|BLI4_CAEEL	P51559	BLI4_CAEEL	Endoprotease bli-4	240222	187171	254312	239294	279508	256796	260561	271862	247845	229106
sp|P51875|GNAO_CAEEL	P51875	GNAO_CAEEL	Guanine nucleotide-binding protein G(o) subunit alpha	204900	233089	157601	233014	179474	199936	330397	236813	255152	389682
sp|P52009|CYP1_CAEEL	P52009	CYP1_CAEEL	Peptidyl-prolyl cis-trans isomerase 1	226554	272259	235369	270104	282545	257016	225870	213181	221373	207041
sp|P52010|CYP2_CAEEL	P52010	CYP2_CAEEL	Peptidyl-prolyl cis-trans isomerase 2	270477	255211	245661	302684	334407	243099	220277	239933	137789	172916
sp|P52011|CYP3_CAEEL	P52011	CYP3_CAEEL	Peptidyl-prolyl cis-trans isomerase 3	236337	252006	250861	325629	217443	208999	194807	275431	157465	194238
sp|P52012|CYP4_CAEEL	P52012	CYP4_CAEEL	Peptidyl-prolyl cis-trans isomerase 4	273278	220717	294430	214216	278605	245564	192476	217199	250402	227684
sp|P52013|CYP5_CAEEL	P52013	CYP5_CAEEL	Peptidyl-prolyl cis-trans isomerase 5	189616	400706	228046	356341	207467	192679	182959	174769	164981	149900
sp|P52014|CYP6_CAEEL	P52014	CYP6_CAEEL	Peptidyl-prolyl cis-trans isomerase 6	230318	272989	240913	291639	239494	215751	244600	233007	193604	213179
sp|P52015|CYP7_CAEEL	P52015	CYP7_CAEEL	Peptidyl-prolyl cis-trans isomerase 7	282882	180406	304281	261891	298138	225958	315635	278820	146358	211844
sp|P52017|CYP10_CAEEL	P52017	CYP10_CAEEL	Peptidyl-prolyl cis-trans isomerase 10	256049	206054	243597	195587	337852	326842	271750	201119	257517	256418
sp|P52018|CYP11_CAEEL	P52018	CYP11_CAEEL	Peptidyl-prolyl cis-trans isomerase 11	181551	284298	208987	321415	195709	234076	226097	207832	217016	258485
sp|P52057|PROSC_CAEEL	P52057	PROSC_CAEEL	Proline synthase co-transcribed bacterial homolog protein	243934	212623	251375	220589	242015	254953	247840	252391	273489	234592
sp|P52275|TBB2_CAEEL	P52275	TBB2_CAEEL	Tubulin beta-2 chain	217807	252217	201928	251917	203164	215355	265775	295988	214443	253144
sp|P52478|UBC1_CAEEL	P52478	UBC1_CAEEL	Ubiquitin-conjugating enzyme E2 1	236221	237460	238884	258056	267872	243415	309876	226265	221586	237718
sp|P52554|PFD6_CAEEL	P52554	PFD6_CAEEL	Probable prefoldin subunit 6	301034	262039	292775	282563	244706	204421	523865	120547	151820	245026
sp|P52652|TFS2_CAEEL	P52652	TFS2_CAEEL	Putative transcription elongation factor S-II	188070	372622	201325	306751	179835	188312	181686	221915	194898	202598
sp|P52709|SYTC_CAEEL	P52709	SYTC_CAEEL	Threonine--tRNA ligase, cytoplasmic	228116	262334	202563	268580	211872	256499	252831	250560	228836	224834
sp|P52713|MMSA_CAEEL	P52713	MMSA_CAEEL	Probable methylmalonate-semialdehyde dehydrogenase [acylating], mitochondrial	265315	189077	304591	211671	338488	314146	213393	200239	247680	226300
sp|P52715|YUA6_CAEEL	P52715	YUA6_CAEEL	Uncharacterized serine carboxypeptidase F13S12.6	318608	324638	285268	306121	169230	171590	183785	236756	116775	136963
sp|P52716|YPP3_CAEEL	P52716	YPP3_CAEEL	Uncharacterized serine carboxypeptidase F32A5.3	285285	234178	345125	422256	127065	133532	203171	237607	106366	146220
sp|P52717|YUW5_CAEEL	P52717	YUW5_CAEEL	Uncharacterized serine carboxypeptidase F41C3.5	215336	232875	230633	234117	227763	225222	202052	206384	301901	295923
sp|P52814|RL39_CAEEL	P52814	RL39_CAEEL	60S ribosomal protein L39	307753	278393	292698	257557	229979	201941	400315	240332	89307.3	196814
sp|P52819|RL22_CAEEL	P52819	RL22_CAEEL	60S ribosomal protein L22	263838	170854	330416	217556	206758	256198	258476	277221	219406	240749
sp|P52821|RS25_CAEEL	P52821	RS25_CAEEL	40S ribosomal protein S25	259697	180455	281490	220277	188454	241993	217908	312678	221067	252085
sp|P52872|DAD1_CAEEL	P52872	DAD1_CAEEL	Dolichyl-diphosphooligosaccharide--protein glycosyltransferase subunit dad-1	242016	355752	286565	301672	254874	200386	320179	107841	173127	191509
sp|P52874|CLP1_CAEEL	P52874	CLP1_CAEEL	Protein clpf-1	229801	247842	224388	260963	233950	230295	234899	233197	240849	249722
sp|P52879|RER1_CAEEL	P52879	RER1_CAEEL	Protein RER1 homolog	271359	251368	256724	256372	292156	257856	214999	219787	207447	191785
sp|P52887|ALG8_CAEEL	P52887	ALG8_CAEEL	Probable dolichyl pyrophosphate Glc1Man9GlcNAc2 alpha-1,3-glucosyltransferase	306076	162418	307283	187266	267744	274683	243294	236623	265896	236286
sp|P52899|ODPA_CAEEL	P52899	ODPA_CAEEL	Probable pyruvate dehydrogenase E1 component subunit alpha, mitochondrial	193784	358440	205977	327498	237777	243105	199083	170926	201905	181411
sp|P53013|EF1A_CAEEL	P53013	EF1A_CAEEL	Elongation factor 1-alpha	225846	246731	236154	273208	336412	299523	206017	219227	212855	195317
sp|P53014|MLE_CAEEL	P53014	MLE_CAEEL	Myosin, essential light chain	239093	406084	220236	331088	207855	168475	343267	99820	129834	233853
sp|P53015|YPO4_CAEEL	P53015	YPO4_CAEEL	Uncharacterized protein F31E3.4	228790	250023	210497	243727	210477	234425	252819	207855	259526	296924
sp|P53016|RFC4_CAEEL	P53016	RFC4_CAEEL	Replication factor C subunit 4	243969	254885	237131	265509	278243	259019	301733	154106	244948	250225
sp|P53489|ARP2_CAEEL	P53489	ARP2_CAEEL	Actin-related protein 2	228891	211488	227952	201997	311673	307418	246675	250943	257603	250470
sp|P53585|ACLY_CAEEL	P53585	ACLY_CAEEL	Probable ATP-citrate synthase	212072	251727	226905	253488	210409	232387	257149	252179	237553	254306
sp|P53588|SUCB1_CAEEL	P53588	SUCB1_CAEEL	Probable succinyl-CoA ligase [ADP-forming] subunit beta, mitochondrial	218356	250265	237584	290231	251469	259663	183704	234204	215967	219862
sp|P53589|SUCB2_CAEEL	P53589	SUCB2_CAEEL	Probable succinyl-CoA ligase [GDP-forming] subunit beta, mitochondrial	244769	199987	242694	226819	339298	317341	251692	214569	271651	218878
sp|P53596|SUCA_CAEEL	P53596	SUCA_CAEEL	Probable succinyl-CoA ligase [ADP/GDP-forming] subunit alpha, mitochondrial	227380	221166	276996	250635	287645	259589	196716	232190	241192	222677
sp|P53703|CCHL_CAEEL	P53703	CCHL_CAEEL	Probable cytochrome c-type heme lyase	264778	265210	243521	303388	184157	166245	220720	248218	192866	213048
sp|P53795|HINT_CAEEL	P53795	HINT_CAEEL	Histidine triad nucleotide-binding protein 1	248724	201743	255862	183711	320730	308462	247897	238543	239295	268422
sp|P53806|RCANL_CAEEL	P53806	RCANL_CAEEL	Calcipressin-like protein	249235	183280	241511	181656	256234	273089	318928	303926	173384	327558
sp|P53993|YMP8_CAEEL	P53993	YMP8_CAEEL	Uncharacterized glycosyltransferase B0361.8	253750	60825.1	214092	71233.9	456880	600540	534069	172693	340276	327853
sp|P54002|YTH3_CAEEL	P54002	YTH3_CAEEL	Putative glycosyltransferase C14A4.3	261998	176015	257503	181957	227377	219988	244709	283801	269478	299821
sp|P54073|YUY1_CAEEL	P54073	YUY1_CAEEL	Brix domain-containing protein F44G4.1	259464	174214	278230	167977	262826	250466	236532	262150	286056	282008
sp|P54137|NTH_CAEEL	P54137	NTH_CAEEL	Endonuclease III homolog	268444	270894	252054	230406	145520	160223	253452	220090	235429	287455
sp|P54216|ALF1_CAEEL	P54216	ALF1_CAEEL	Fructose-bisphosphate aldolase 1	255115	255649	251494	257917	213251	240826	227155	234830	223615	213685
sp|P54412|EF1G_CAEEL	P54412	EF1G_CAEEL	Probable elongation factor 1-gamma	256062	258931	185584	303525	238849	243187	250193	207809	219980	229870
sp|P54688|BCAT_CAEEL	P54688	BCAT_CAEEL	Branched-chain-amino-acid aminotransferase, cytosolic	237359	235312	288922	309087	268402	271592	272743	276404	146289	139386
sp|P54811|TERA1_CAEEL	P54811	TERA1_CAEEL	Transitional endoplasmic reticulum ATPase homolog 1	230909	243711	222297	235828	261585	286295	247454	227182	254663	234303
sp|P54812|TERA2_CAEEL	P54812	TERA2_CAEEL	Transitional endoplasmic reticulum ATPase homolog 2	214654	265929	217395	273710	249162	272682	242990	224557	234030	216177
sp|P54813|YME1_CAEEL	P54813	YME1_CAEEL	ATP-dependent zinc metalloprotease YME1 homolog	233511	258498	237083	270142	186550	198261	212241	283625	215870	217402
sp|P54815|MSP1_CAEEL	P54815	MSP1_CAEEL	Mitochondrial sorting homolog	239916	138270	255978	170300	320005	354169	350819	249619	261749	299195
sp|P54816|TBP7_CAEEL	P54816	TBP7_CAEEL	Tat-binding homolog 7	191501	231276	235678	376746	218836	234434	201968	203038	223910	224714
sp|P54871|HMCS_CAEEL	P54871	HMCS_CAEEL	Hydroxymethylglutaryl-CoA synthase	251646	188565	269516	188307	281799	286219	219889	252951	273597	251618
sp|P54889|ALH13_CAEEL	P54889	ALH13_CAEEL	Probable delta-1-pyrroline-5-carboxylate synthase	221843	155342	247034	185939	332493	366617	230606	247546	286992	272784
sp|P54889-2|ALH13_CAEEL	P54889-2	ALH13_CAEEL	Isoform a of Probable delta-1-pyrroline-5-carboxylate synthase	230707	210326	278263	228151	249328	251127	213654	241984	274561	234859
sp|P54936|LIN2_CAEEL	P54936	LIN2_CAEEL	Protein lin-2	234151	210475	246401	206176	266803	269327	197855	272565	254985	253092
sp|P55155|VIT1_CAEEL	P55155	VIT1_CAEEL	Vitellogenin-1	342330	139615	737805	453127	171979	189624	113502	97915	38777.3	32422.3
sp|P55163|GEX3_CAEEL	P55163	GEX3_CAEEL	Membrane-associated protein gex-3	223643	231035	222186	190747	217369	256919	258724	239684	294311	293321
sp|P55216|CGL2_CAEEL	P55216	CGL2_CAEEL	Putative cystathionine gamma-lyase 2	194816	352264	252723	350285	243319	217188	199292	214635	148759	131752
sp|P55326|YZG1_CAEEL	P55326	YZG1_CAEEL	Uncharacterized protein F13E6.1	186790	295596	146797	405670	195181	110198	593936	399663	78854.5	95777.7
sp|P55853|SUMO_CAEEL	P55853	SUMO_CAEEL	Small ubiquitin-related modifier	228294	260424	229909	299513	232079	175369	408375	209438	207236	240752
sp|P55954|COX5A_CAEEL	P55954	COX5A_CAEEL	Cytochrome c oxidase subunit 5A, mitochondrial	249064	295941	238694	262305	305292	253055	484172	164144	181552	196474
sp|P55955|TTR16_CAEEL	P55955	TTR16_CAEEL	Transthyretin-like protein 16	252648	198932	235023	157019	336729	284891	299793	259759	325187	208109
sp|P55956|ASP3_CAEEL	P55956	ASP3_CAEEL	Aspartic protease 3	341281	181721	310108	191182	230851	267467	246296	396207	123093	136620
sp|P58798|ARPC4_CAEEL	P58798	ARPC4_CAEEL	Probable actin-related protein 2/3 complex subunit 4	143802	488518	137752	454119	149348	134716	150037	150863	157475	138764
sp|P61866|RL12_CAEEL	P61866	RL12_CAEEL	60S ribosomal protein L12	228386	307464	279301	348387	200496	182650	200603	232725	132924	169689
sp|P62784|H4_CAEEL	P62784	H4_CAEEL	Histone H4	328242	172470	206399	188663	215851	230404	655167	154319	231771	383304
sp|P80361|EI2BG_CAEEL	P80361	EI2BG_CAEEL	Probable translation initiation factor eIF-2B subunit gamma	204257	310512	216247	328569	204229	198423	197889	204825	214918	213088
sp|P81299|CDC14_CAEEL	P81299	CDC14_CAEEL	Probable tyrosine-protein phosphatase cdc-14	228017	297869	183126	268325	186716	170479	256063	205475	267145	268794
sp|P83351|SNA29_CAEEL	P83351	SNA29_CAEEL	Soluble NSF attachment protein 29	192889	300714	205601	296097	165082	156706	313331	292717	171567	240968
sp|P83388|AMDL_CAEEL	P83388	AMDL_CAEEL	Probable peptidyl-glycine alpha-amidating monooxygenase T19B4.1	268236	133570	297995	188718	279879	289362	266320	298194	263273	230956
sp|P90747|YE56_CAEEL	P90747	YE56_CAEEL	Probable manganese-transporting ATPase C10C6.6	230097	246370	234847	246293	224952	224091	218112	290130	227175	216592
sp|P90783|PAF1_CAEEL	P90783	PAF1_CAEEL	RNA polymerase II-associated factor 1 homolog	219741	337225	227797	307155	197667	165843	184385	227298	197398	190973
sp|P90789|NDUB7_CAEEL	P90789	NDUB7_CAEEL	NADH dehydrogenase [ubiquinone] 1 beta subcomplex subunit 7	247693	347939	226031	345939	228148	207665	207579	147369	179931	173961
sp|P90795|GPDM_CAEEL	P90795	GPDM_CAEEL	Probable glycerol-3-phosphate dehydrogenase, mitochondrial	268795	191310	280115	208506	252650	252906	236236	242030	265764	246254
sp|P90815|RU1C_CAEEL	P90815	RU1C_CAEEL	U1 small nuclear ribonucleoprotein C	211329	250888	252031	255953	199462	192549	230565	231161	250537	275554
sp|P90829|DPOD1_CAEEL	P90829	DPOD1_CAEEL	DNA polymerase delta catalytic subunit	253969	168424	240097	183441	277368	293865	281360	203926	321926	305425
sp|P90838|RTCB_CAEEL	P90838	RTCB_CAEEL	tRNA-splicing ligase RtcB homolog	253481	269334	241391	346077	211098	206169	127045	251897	200834	142434
sp|P90850|YCF2E_CAEEL	P90850	YCF2E_CAEEL	Uncharacterized peptidase C1-like protein F26E4.3	271224	250291	230907	389682	187084	290753	117527	249090	179639	97563.3
sp|P90866|CDK8_CAEEL	P90866	CDK8_CAEEL	Cyclin-dependent kinase 8	272040	211499	268762	242464	362726	242905	345667	233622	194960	197908
sp|P90893|YM9I_CAEEL	P90893	YM9I_CAEEL	Putative serine protease F56F10.1	265404	225743	314520	358127	309725	126728	721851	248860	65013.6	127667
sp|P90900|IFA4_CAEEL	P90900	IFA4_CAEEL	Intermediate filament protein ifa-4	224054	257808	196593	224214	214718	235944	197409	284676	252121	251460
sp|P90901|IFA1_CAEEL	P90901	IFA1_CAEEL	Intermediate filament protein ifa-1	190276	366603	177569	283095	177610	171776	157292	254669	224030	206246
sp|P90916|LIN53_CAEEL	P90916	LIN53_CAEEL	Probable histone-binding protein lin-53	244392	234266	198245	206556	404266	334094	295538	161952	287372	236155
sp|P90917|RBA1_CAEEL	P90917	RBA1_CAEEL	Probable histone-binding protein rba-1	287223	167912	296324	203553	273933	278871	304996	242522	241704	236522
sp|P90920|EGG6_CAEEL	P90920	EGG6_CAEEL	Leucine-rich repeat-containing protein egg-6	314867	138361	293093	173523	203107	288688	386300	200555	287343	303765
sp|P90921|ATPL1_CAEEL	P90921	ATPL1_CAEEL	Probable ATP synthase subunit g 1, mitochondrial	295543	225577	170700	312605	160247	236618	367745	160367	222074	307478
sp|P90970|GOGA5_CAEEL	P90970	GOGA5_CAEEL	Golgin-84	208895	349481	189915	353042	161392	181190	182277	227962	177169	190209
sp|P90978|U2AF2_CAEEL	P90978	U2AF2_CAEEL	Splicing factor U2AF 65 kDa subunit	268255	208991	196538	217741	365505	319725	341328	199164	274398	219976
sp|P90980|KPC2_CAEEL	P90980	KPC2_CAEEL	Protein kinase C-like 2	206662	247171	248039	265798	287644	289856	224031	230278	219492	216053
sp|P90993|RM41_CAEEL	P90993	RM41_CAEEL	39S ribosomal protein L41, mitochondrial	227556	309481	235473	301745	195169	195326	225627	196857	211298	219724
sp|P91001|CSN5_CAEEL	P91001	CSN5_CAEEL	COP9 signalosome complex subunit 5	220673	307874	222526	292604	170527	185701	189200	243856	212468	217889
sp|P91079|SPTC1_CAEEL	P91079	SPTC1_CAEEL	Serine palmitoyltransferase 1	223579	237947	254510	284820	197945	236056	274783	218531	218004	258338
sp|P91127|YBYK_CAEEL	P91127	YBYK_CAEEL	TPPP family protein C32E8.3	212358	275386	213905	238260	290014	219250	256634	390819	137516	155889
sp|P91128|RL13_CAEEL	P91128	RL13_CAEEL	60S ribosomal protein L13	227105	270527	276637	271577	212565	201365	264155	209099	229508	222305
sp|P91133|UBR1_CAEEL	P91133	UBR1_CAEEL	E3 ubiquitin-protein ligase ubr-1	228584	204667	241407	213295	288448	302605	237818	220529	277404	266375
sp|P91134|PURA_CAEEL	P91134	PURA_CAEEL	Adenylosuccinate synthetase	262452	181428	224713	194395	240273	307131	359393	299403	232600	246699
sp|P91136|NOC3L_CAEEL	P91136	NOC3L_CAEEL	Nucleolar complex protein 3 homolog	326169	123737	282660	118122	344709	311239	370574	198072	338120	270028
sp|P91137|NAS9_CAEEL	P91137	NAS9_CAEEL	Zinc metalloproteinase nas-9	229445	287378	258230	250202	211166	231597	204662	311724	164244	175766
sp|P91148|NDX7_CAEEL	P91148	NDX7_CAEEL	Putative nudix hydrolase 7	224197	220075	257564	203235	261689	264101	220172	232337	281042	266925
sp|P91240|SRP72_CAEEL	P91240	SRP72_CAEEL	Signal recognition particle subunit SRP72	237908	225666	262375	224452	250252	239105	234783	240867	249140	252820
sp|P91252|GST6_CAEEL	P91252	GST6_CAEEL	Probable glutathione S-transferase 6	237622	201258	170268	188050	170743	210352	316425	281525	276278	371259
sp|P91253|GST7_CAEEL	P91253	GST7_CAEEL	Probable glutathione S-transferase 7	197386	225057	181343	210146	321859	299057	377828	241111	252133	285321
sp|P91268|PAL_CAEEL	P91268	PAL_CAEEL	Probable peptidyl-alpha-hydroxyglycine alpha-amidating lyase F21F3.1	227091	296688	127565	258203	207419	202528	250087	304307	125097	324464
sp|P91276|IMA2_CAEEL	P91276	IMA2_CAEEL	Importin subunit alpha-2	274521	192518	290328	191788	298896	286397	312436	206283	258108	245280
sp|P91301|TAG83_CAEEL	P91301	TAG83_CAEEL	Putative protein phosphatase tag-83	111477	455014	109124	439341	241002	258307	180638	149553	142743	158824
sp|P91303|VATG_CAEEL	P91303	VATG_CAEEL	Probable V-type proton ATPase subunit G	79182	683805	82152.3	579800	66470	59300.5	69422.2	102855	67861	73697.9
sp|P91309|VIP1_CAEEL	P91309	VIP1_CAEEL	Inositol hexakisphosphate and diphosphoinositol-pentakisphosphate kinase	241736	128478	226757	130689	308724	357569	270811	257933	321277	335670
sp|P91318|RRP15_CAEEL	P91318	RRP15_CAEEL	RRP15-like protein	246237	197931	258605	201439	284593	266200	294700	282983	202130	265832
sp|P91341|PWP2_CAEEL	P91341	PWP2_CAEEL	Periodic tryptophan protein 2 homolog	237235	195259	257822	213056	225955	248012	252994	277089	261781	259827
sp|P91343|WDR12_CAEEL	P91343	WDR12_CAEEL	Ribosome biogenesis protein WDR12 homolog	228529	239947	225835	226157	246725	278223	249215	221531	270474	252396
sp|P91349|SPD5_CAEEL	P91349	SPD5_CAEEL	Spindle-defective protein 5	237289	292990	265680	286451	200284	190772	219821	207398	215207	209473
sp|P91353|RM24_CAEEL	P91353	RM24_CAEEL	Probable 39S ribosomal protein L24, mitochondrial	228472	282464	262064	274390	188667	189957	213336	224088	224537	228164
sp|P91374|RL15_CAEEL	P91374	RL15_CAEEL	60S ribosomal protein L15	294346	216327	279779	216481	287338	252811	307716	234226	222983	198870
sp|P91375|YN1I_CAEEL	P91375	YN1I_CAEEL	Putative bolA-like protein K11H12.1	242970	295901	316957	318787	195816	180440	268646	181339	160411	197396
sp|P91408|AGT2L_CAEEL	P91408	AGT2L_CAEEL	Alanine--glyoxylate aminotransferase 2-like	252074	264793	354213	331524	159610	188830	215133	200809	170681	172094
sp|P91409|STX4_CAEEL	P91409	STX4_CAEEL	Putative syntaxin-4	261731	195050	230571	203604	369648	306716	490358	107963	242673	345081
sp|P91416|MTND1_CAEEL	P91416	MTND1_CAEEL	1,2-dihydroxy-3-keto-5-methylthiopentene dioxygenase homolog 1	221187	220633	265587	259897	296239	278517	229274	185885	258529	245725
sp|P91424|TFB1M_CAEEL	P91424	TFB1M_CAEEL	Dimethyladenosine transferase 1, mitochondrial	236175	156003	254610	182965	221801	226564	242609	260199	323450	329225
sp|P91427|PGK_CAEEL	P91427	PGK_CAEEL	Probable phosphoglycerate kinase	250473	265767	287316	264090	211516	222405	195194	197720	234992	215833
sp|P91428|COQ4_CAEEL	P91428	COQ4_CAEEL	Ubiquinone biosynthesis protein coq-4, mitochondrial	242532	235967	278918	268337	227704	219307	226886	236462	227989	215639
sp|P91430|UBA5_CAEEL	P91430	UBA5_CAEEL	Ubiquitin-like modifier-activating enzyme 5	237601	205260	231645	224753	307859	342443	310696	213880	234655	255222
sp|P91443|HUM6_CAEEL	P91443	HUM6_CAEEL	Unconventional myosin heavy chain 6	291096	184934	241751	197021	218404	224835	233938	238774	266110	314581
sp|P91454|TIM14_CAEEL	P91454	TIM14_CAEEL	Mitochondrial import inner membrane translocase subunit TIM14	219426	353622	259896	361651	221141	191467	269118	163091	118912	185029
sp|P91455|APT_CAEEL	P91455	APT_CAEEL	Adenine phosphoribosyltransferase	225818	268806	277672	289645	203519	239123	239765	196233	228138	207934
sp|P91477|PSB2_CAEEL	P91477	PSB2_CAEEL	Proteasome subunit beta type-2	238457	238371	218594	249939	239395	278008	196372	245620	246951	230646
sp|P91478|RRFM_CAEEL	P91478	RRFM_CAEEL	Probable ribosome-recycling factor, mitochondrial	208021	329822	221938	285902	146472	168451	202241	235908	211293	237168
sp|P91529|RPC6_CAEEL	P91529	RPC6_CAEEL	Probable DNA-directed RNA polymerase III subunit RPC6	229657	285209	230339	254349	143230	166961	239972	234674	233228	281669
sp|P91829|NHR69_CAEEL	P91829	NHR69_CAEEL	Nuclear hormone receptor family member nhr-69	224747	221651	233630	209028	219876	223386	234020	246470	285153	296076
sp|P91851|YUG4_CAEEL	P91851	YUG4_CAEEL	Uncharacterized protein F26H9.4	249182	148697	222192	160699	150440	217882	326201	261239	285353	435761
sp|P91856|SERC_CAEEL	P91856	SERC_CAEEL	Probable phosphoserine aminotransferase	263031	170143	246270	149590	233612	311644	301061	236091	266277	349512
sp|P91870|SPD2_CAEEL	P91870	SPD2_CAEEL	Spindle-defective protein 2	252144	200968	267846	215430	272628	276338	260620	222442	251650	261820
sp|P91910|TBA3_CAEEL	P91910	TBA3_CAEEL	Tubulin alpha-3 chain	232875	128509	243329	121613	414147	372757	460209	231813	354260	248302
sp|P91913|RLA1_CAEEL	P91913	RLA1_CAEEL	60S acidic ribosomal protein P1	175719	362260	131801	578122	58903.4	81304.6	792445	169547	80424.2	131498
sp|P91914|RL27_CAEEL	P91914	RL27_CAEEL	60S ribosomal protein L27	265263	210447	294617	216598	402287	343923	290380	172678	244937	175815
sp|P91917|OLA1_CAEEL	P91917	OLA1_CAEEL	Obg-like ATPase 1	262366	250310	297172	258119	287389	287487	229688	171723	167383	241600
sp|P91918|RSMB_CAEEL	P91918	RSMB_CAEEL	Probable small nuclear ribonucleoprotein-associated protein B	185135	323186	216529	280552	237548	225095	176357	229145	218074	214599
sp|P92172|DAF7_CAEEL	P92172	DAF7_CAEEL	Dauer larva development regulatory growth factor daf-7	218449	260105	211978	229462	207713	210867	226393	276931	247772	258639
sp|P92186-2|LIN28_CAEEL	P92186-2	LIN28_CAEEL	Isoform b of Protein lin-28	232279	233441	211436	227107	214989	227733	270127	185014	311523	310636
sp|P92199|ROCK_CAEEL	P92199	ROCK_CAEEL	Rho-associated protein kinase let-502	225759	278641	215011	260892	216349	244757	214636	204023	252778	247169
sp|P98060|NAS35_CAEEL	P98060	NAS35_CAEEL	Zinc metalloproteinase dpy-31	253540	177467	228663	254790	184150	238394	262286	277802	273120	254371
sp|P98080|UCR1_CAEEL	P98080	UCR1_CAEEL	Cytochrome b-c1 complex subunit 1, mitochondrial	239430	275893	258861	284057	175577	183620	183880	229092	216831	234063
sp|Q01608|SPE4_CAEEL	Q01608	SPE4_CAEEL	Presenilin spe-4	107067	487882	137218	418705	250120	71017.4	61488.3	366214	80707.5	45978.9
sp|Q01630|UNC33_CAEEL	Q01630	UNC33_CAEEL	Protein unc-33	155883	228626	147357	206233	370709	348656	256092	399110	203424	191229
sp|Q02328|SLAP2_CAEEL	Q02328	SLAP2_CAEEL	Huntington interacting protein related 1	199902	257391	207930	208686	216923	264403	282595	227931	273321	297297
sp|Q02330|SMA2_CAEEL	Q02330	SMA2_CAEEL	Dwarfin sma-2	239618	175882	239774	184640	373843	359620	228043	209711	298073	255544
sp|Q02331|YOL4_CAEEL	Q02331	YOL4_CAEEL	Uncharacterized NTE family protein ZK370.4	223282	259644	246834	278004	258227	241893	194996	260126	208376	190264
sp|Q02332|PDHK2_CAEEL	Q02332	PDHK2_CAEEL	Probable [pyruvate dehydrogenase (acetyl-transferring)] kinase, mitochondrial	224165	198429	243445	191206	243072	263249	281054	265563	253867	306244
sp|Q02334|UGTP1_CAEEL	Q02334	UGTP1_CAEEL	UDP-galactose translocator 1	243890	308830	250673	283329	143819	151854	167727	239354	231630	202126
sp|Q02335|YOL8_CAEEL	Q02335	YOL8_CAEEL	TPR repeat-containing protein ZK370.8	219795	268213	256214	271423	172119	181120	249996	218851	245849	255490
sp|Q03206|RAC1_CAEEL	Q03206	RAC1_CAEEL	Ras-related protein ced-10	220669	235611	223865	216511	259862	242341	232981	282222	251876	242639
sp|Q03563-2|SPK1_CAEEL	Q03563-2	SPK1_CAEEL	Isoform b of Serine/threonine-protein kinase spk-1	200908	379417	200116	297849	175847	177105	183356	206143	211941	202481
sp|Q03564|YKD6_CAEEL	Q03564	YKD6_CAEEL	Uncharacterized protein B0464.6	266832	234660	216437	196242	330259	256973	585488	182924	238218	250751
sp|Q03565|BAF1_CAEEL	Q03565	BAF1_CAEEL	Barrier-to-autointegration factor 1	248048	131939	272795	141014	496212	287727	668616	349641	135103	219130
sp|Q03567|YLD2_CAEEL	Q03567	YLD2_CAEEL	Uncharacterized transporter C38C10.2	256215	173583	263390	205367	299195	253692	229897	199682	304787	293594
sp|Q03569|GPR2_CAEEL	Q03569	GPR2_CAEEL	G-protein regulator 2	264805	208740	237148	229252	379975	362627	266099	201714	213370	213831
sp|Q03570|MED14_CAEEL	Q03570	MED14_CAEEL	Mediator of RNA polymerase II transcription subunit 14	257849	148318	241134	159699	271867	284686	331288	258397	293562	316659
sp|Q03575|TTR5_CAEEL	Q03575	TTR5_CAEEL	Transthyretin-like protein 5	237424	300904	126677	231134	331008	248481	340053	341988	104791	219210
sp|Q03577|SYDC_CAEEL	Q03577	SYDC_CAEEL	Aspartate--tRNA ligase, cytoplasmic	253836	144422	244962	149614	294841	323168	316035	272509	280283	302066
sp|Q03598|UFC1_CAEEL	Q03598	UFC1_CAEEL	Ubiquitin-fold modifier-conjugating enzyme 1	252552	101119	181938	96141.7	170076	286244	539351	238110	317481	516995
sp|Q03600|INA1_CAEEL	Q03600	INA1_CAEEL	Integrin alpha ina-1	232307	172461	220070	149945	215164	210552	228730	304263	323825	342581
sp|Q03601|NHL1_CAEEL	Q03601	NHL1_CAEEL	RING finger protein nhl-1	220082	261283	222908	253366	319958	247233	205177	243887	219297	217659
sp|Q03604|RIR1_CAEEL	Q03604	RIR1_CAEEL	Ribonucleoside-diphosphate reductase large subunit	226681	283111	240982	293102	253149	278939	207741	181551	223439	199761
sp|Q03606|YN02_CAEEL	Q03606	YN02_CAEEL	CRAL-TRIO domain-containing protein T23G5.2	316582	99955.2	290869	131103	368614	369900	378851	197352	300327	280910
sp|Q03609|CLAP3_CAEEL	Q03609	CLAP3_CAEEL	Protein CLASP-3	336649	127816	249836	139279	433896	355054	334867	193651	251273	288399
sp|Q03615|YN06_CAEEL	Q03615	YN06_CAEEL	Uncharacterized protein T23G5.6	335404	195525	308897	254010	220402	130452	179450	322050	160346	195067
sp|Q04457|EST1_CAEEL	Q04457	EST1_CAEEL	Gut esterase 1	241628	227952	283532	299038	270092	193940	213181	287057	202121	150064
sp|Q04833|LRP_CAEEL	Q04833	LRP_CAEEL	Low-density lipoprotein receptor-related protein	243185	244593	251020	248184	239161	218969	207872	252986	235304	224147
sp|Q04907|RM32_CAEEL	Q04907	RM32_CAEEL	Probable 39S ribosomal protein L32, mitochondrial	228130	347960	195498	325082	156357	176437	234488	237151	157423	204241
sp|Q04908|PSMD3_CAEEL	Q04908	PSMD3_CAEEL	26S proteasome non-ATPase regulatory subunit 3	274184	121509	212378	149348	282515	314650	325303	237898	344861	329646
sp|Q05036|YLA4_CAEEL	Q05036	YLA4_CAEEL	Uncharacterized protein C30C11.4	263600	153595	228005	174674	224621	289208	334233	254733	272020	340140
sp|Q05062|CDC42_CAEEL	Q05062	CDC42_CAEEL	Cell division control protein 42 homolog	217798	300908	187629	261196	305434	267061	258877	238864	230953	168146
sp|Q06561|UNC52_CAEEL	Q06561	UNC52_CAEEL	Basement membrane proteoglycan	259941	293670	224142	329905	169903	415128	153225	236233	138681	112811
sp|Q07085|EST2_CAEEL	Q07085	EST2_CAEEL	Esterase CM06B1	223837	267336	230119	287545	172146	147932	167740	283250	241183	219700
sp|Q07292|KRAF1_CAEEL	Q07292	KRAF1_CAEEL	Raf homolog serine/threonine-protein kinase	226808	289410	241842	288155	245434	196797	133412	251361	214524	186008
sp|Q07749|ADF2_CAEEL	Q07749	ADF2_CAEEL	Actin-depolymerizing factor 2, isoform c	205997	275168	209394	288491	278793	236099	159697	286231	211427	174066
sp|Q07750|ADF1_CAEEL	Q07750	ADF1_CAEEL	Actin-depolymerizing factor 1, isoforms a/b	203577	255814	213868	266584	292751	263052	257014	217886	235604	241697
sp|Q09165|DIG1_CAEEL	Q09165	DIG1_CAEEL	Mesocentin	216027	253297	187320	207498	227618	211059	211317	298930	280836	254734
sp|Q09201|SFXN1_CAEEL	Q09201	SFXN1_CAEEL	Putative sideroflexin-1.1	221230	142756	216172	116683	290850	302130	221676	332213	323112	321591
sp|Q09214|YP65_CAEEL	Q09214	YP65_CAEEL	Uncharacterized protein B0495.5	218461	189436	223015	193543	300656	312925	252760	279139	272135	258580
sp|Q09216|YP67_CAEEL	Q09216	YP67_CAEEL	Uncharacterized protein B0495.7	238117	126425	225774	140225	366026	389245	305058	218221	317526	332132
sp|Q09217|YP68_CAEEL	Q09217	YP68_CAEEL	Uncharacterized protein B0495.8	258239	230171	241814	182957	294545	277509	299115	186497	303337	253204
sp|Q09218|YP69_CAEEL	Q09218	YP69_CAEEL	Uncharacterized protein B0495.9	206304	283673	201729	275885	275674	222538	191623	222473	250267	224494
sp|Q09219|CPNA5_CAEEL	Q09219	CPNA5_CAEEL	Copine family protein 5	224653	347095	192514	334817	271910	197214	229915	180481	193307	170694
sp|Q09220|YP71_CAEEL	Q09220	YP71_CAEEL	Uncharacterized protein B0228.1	316312	36822.1	265854	31600.2	533765	504056	403261	254513	305586	282156
sp|Q09221|CPNA2_CAEEL	Q09221	CPNA2_CAEEL	Copine family protein 2	231509	245221	219635	215021	188916	205901	229881	269162	248162	295365
sp|Q09225|NRF6_CAEEL	Q09225	NRF6_CAEEL	Nose resistant to fluoxetine protein 6	253776	286061	251833	361316	174698	217009	218548	233621	147356	156738
sp|Q09226|ALG6_CAEEL	Q09226	ALG6_CAEEL	Probable dolichyl pyrophosphate Man9GlcNAc2 alpha-1,3-glucosyltransferase	244083	247154	269287	234082	207819	208318	269861	235440	240912	243486
sp|Q09227|YP89_CAEEL	Q09227	YP89_CAEEL	Uncharacterized protein C08B11.9	214385	316828	236025	294411	183850	179769	271974	202550	214636	225660
sp|Q09228|EGL27_CAEEL	Q09228	EGL27_CAEEL	Egg-laying defective protein 27	186283	402257	166094	361974	231416	212591	157012	178085	187678	156665
sp|Q09235|YQ42_CAEEL	Q09235	YQ42_CAEEL	Uncharacterized protein C13B9.2	198868	253846	203364	217706	256416	284576	244103	208807	277579	293652
sp|Q09236|COPD_CAEEL	Q09236	COPD_CAEEL	Probable coatomer subunit delta	230931	289249	255488	289436	267496	198062	195598	210852	198583	208670
sp|Q09237|YQ83_CAEEL	Q09237	YQ83_CAEEL	GYF domain-containing protein C18H9.3	208741	329707	210848	307489	188813	199218	224813	215847	200545	214361
sp|Q09238|YQ86_CAEEL	Q09238	YQ86_CAEEL	Uncharacterized protein C18H9.6	324426	225097	240284	174562	319670	245981	427631	296290	140589	213027
sp|Q09242|BCL7_CAEEL	Q09242	BCL7_CAEEL	BCL7-like protein C28H8.1	337964	132150	277126	165649	342002	261794	516255	269487	174429	266812
sp|Q09248|DCTN2_CAEEL	Q09248	DCTN2_CAEEL	Probable dynactin subunit 2	213122	323203	209860	309773	196724	177809	329135	242052	156362	216042
sp|Q09249|YQ53_CAEEL	Q09249	YQ53_CAEEL	Uncharacterized protein C16C10.3	230948	240550	259123	242291	219928	232760	209450	270503	226076	230263
sp|Q09251|RN121_CAEEL	Q09251	RN121_CAEEL	RING finger protein 121	340379	263562	286766	227355	210903	219249	252115	204305	204088	187333
sp|Q09252|NSRP1_CAEEL	Q09252	NSRP1_CAEEL	Nuclear speckle splicing regulatory protein 1 homolog	220976	297752	215509	261576	294495	250615	234430	222040	211846	200822
sp|Q09253|GLOD4_CAEEL	Q09253	GLOD4_CAEEL	Glyoxalase 1	217408	220967	218964	222407	283719	298687	305208	240996	245549	261463
sp|Q09254|HAR1_CAEEL	Q09254	HAR1_CAEEL	Hemiasterlin resistant protein 1	238748	150260	220837	187862	358600	289534	521455	319263	217242	240006
sp|Q09259|YQB6_CAEEL	Q09259	YQB6_CAEEL	Uncharacterized protein C30G12.6	237269	197785	235450	211497	230652	248175	239892	305331	244523	261375
sp|Q09260|LAG3_CAEEL	Q09260	LAG3_CAEEL	Protein lag-3	14120.2	842683	15055	744656	23028.4	3705.28	14946.1	18379.1	5016.32	5722.46
sp|Q09261|RT31_CAEEL	Q09261	RT31_CAEEL	28S ribosomal protein S31, mitochondrial	196802	404825	194743	391916	191114	174504	177190	157545	173803	154509
sp|Q09263|EFR3_CAEEL	Q09263	EFR3_CAEEL	Protein EFR3 homolog	232622	179244	238892	177340	256360	269888	248011	271428	297755	292775
sp|Q09264|YQD4_CAEEL	Q09264	YQD4_CAEEL	Uncharacterized protein C32D5.4	209874	261284	222673	208193	277266	222876	201884	320185	220943	223350
sp|Q09265|SUV42_CAEEL	Q09265	SUV42_CAEEL	Histone-lysine N-methyltransferase Suv4-20	252461	314482	269098	276980	265732	187205	169336	274164	154802	135680
sp|Q09266|YQD6_CAEEL	Q09266	YQD6_CAEEL	Uncharacterized protein C32D5.6	227186	336219	245378	291073	214633	217355	198973	245170	164828	159905
sp|Q09268|YQDA_CAEEL	Q09268	YQDA_CAEEL	Uncharacterized RING finger protein C32D5.10	163635	418586	188842	420266	197799	137113	151798	193147	158063	135757
sp|Q09270|YQF6_CAEEL	Q09270	YQF6_CAEEL	CRAL-TRIO domain-containing protein C34C12.6	215723	208190	268446	277182	292846	267201	214236	254117	239385	193760
sp|Q09271|YQF7_CAEEL	Q09271	YQF7_CAEEL	Uncharacterized protein C34C12.7	242943	155647	236203	164262	231203	291957	225924	311985	290011	295374
sp|Q09278|YQI5_CAEEL	Q09278	YQI5_CAEEL	Uncharacterized protein C45G9.5	257733	187598	264815	192095	255339	274818	245850	238858	270694	278748
sp|Q09279|YQI6_CAEEL	Q09279	YQI6_CAEEL	Uncharacterized protein C45G9.6	263611	262107	243579	256985	174037	195047	297538	225011	210562	257358
sp|Q09281|YQIA_CAEEL	Q09281	YQIA_CAEEL	Uncharacterized protein C45G9.10	209564	392634	204723	350409	121938	134328	171888	218840	169169	185180
sp|Q09285|YQK1_CAEEL	Q09285	YQK1_CAEEL	KH domain-containing protein C56G2.1	226733	250911	249460	234022	199201	205653	221283	278422	224535	252615
sp|Q09287|YQK3_CAEEL	Q09287	YQK3_CAEEL	Uncharacterized protein C56G2.3	230202	270033	222328	246595	226617	203943	257017	212518	239484	277187
sp|Q09289|ADRM1_CAEEL	Q09289	ADRM1_CAEEL	Proteasomal ubiquitin receptor ADRM1 homolog	219769	283690	210355	276782	263788	277345	239009	201146	212865	228896
sp|Q09293|MEL47_CAEEL	Q09293	MEL47_CAEEL	Maternal effect lethal protein 47	274181	253962	254572	291106	319898	289021	256615	164144	199555	181411
sp|Q09294|YQO3_CAEEL	Q09294	YQO3_CAEEL	Uncharacterized protein EEED8.3	334641	194332	407269	224709	279794	282710	240688	184133	186956	160624
sp|Q09295|YQO4_CAEEL	Q09295	YQO4_CAEEL	Putative RNA-binding protein EEED8.4	239964	247492	265011	222683	273695	263828	227357	230126	244103	216067
sp|Q09297|NDX6_CAEEL	Q09297	NDX6_CAEEL	Putative nudix hydrolase 6	203337	313451	220333	286881	178939	178522	214535	249442	217042	220464
sp|Q09299|YQOA_CAEEL	Q09299	YQOA_CAEEL	Putative RNA-binding protein EEED8.10	231819	283525	245929	282668	162787	167548	200286	245496	220883	232462
sp|Q09305|AAR2_CAEEL	Q09305	AAR2_CAEEL	Protein AAR2 homolog	227625	247655	135140	257653	314035	300047	288348	209937	261760	257222
sp|Q09309|RBBP5_CAEEL	Q09309	RBBP5_CAEEL	Retinoblastoma-binding protein homolog 5	221482	201209	210976	210595	314946	318068	236860	226536	277794	280267
sp|Q09312|FBF2_CAEEL	Q09312	FBF2_CAEEL	Fem-3 mRNA-binding factor 2	250920	198080	258543	213345	216238	224828	241606	297189	241733	256350
sp|Q09313|DCT6_CAEEL	Q09313	DCT6_CAEEL	Protein dct-6	265181	142320	300776	175289	288163	318653	233413	331185	225421	219361
sp|Q09314|NOP1_CAEEL	Q09314	NOP1_CAEEL	Pseudocleavage protein nop-1	223722	353301	164618	384622	266955	211357	140175	195736	198556	117762
sp|Q09316|CK5P1_CAEEL	Q09316	CK5P1_CAEEL	CDK5RAP1-like protein	257813	241803	270748	252461	230222	213857	201652	213683	250163	231272
sp|Q09318|YQY2_CAEEL	Q09318	YQY2_CAEEL	Uncharacterized protein F36G3.2	209806	315408	230873	309952	206685	195465	172004	186209	236627	217196
sp|Q09320|YQZ2_CAEEL	Q09320	YQZ2_CAEEL	Putative metallophosphoesterase F40B5.2	273370	84623.2	280356	126448	321134	454362	277296	363124	227298	227662
sp|Q09321|YR51_CAEEL	Q09321	YR51_CAEEL	Uncharacterized protein F42A8.1	363782	142306	358634	219588	221768	586526	209149	211848	133843	133059
sp|Q09345|PCF11_CAEEL	Q09345	PCF11_CAEEL	Polyadenylation and cleavage factor homolog 11	255187	244509	234321	242850	242303	262944	264703	210702	249909	232511
sp|Q09346|YRR5_CAEEL	Q09346	YRR5_CAEEL	Uncharacterized protein R144.5	207114	223033	60966.2	163890	223553	172405	294737	54238.1	500838	551407
sp|Q09347|YRS3_CAEEL	Q09347	YRS3_CAEEL	Uncharacterized protein T05H10.3	220056	218720	98385.5	171198	225183	184368	297270	88764.6	453730	499554
sp|Q09349|UBE4_CAEEL	Q09349	UBE4_CAEEL	Probable ubiquitin conjugation factor E4	251530	235302	235141	213224	242872	209313	353914	227663	236714	287284
sp|Q09350|YRU4_CAEEL	Q09350	YRU4_CAEEL	Uncharacterized protein T09B9.4	210379	328342	218294	306615	231056	217725	237514	180538	213893	206522
sp|Q09353|SENP_CAEEL	Q09353	SENP_CAEEL	Sentrin-specific protease	274598	91244.3	223804	107500	355412	375932	431995	210266	344343	355609
sp|Q09357|MET16_CAEEL	Q09357	MET16_CAEEL	Methyltransferase-like protein 16 homolog	227306	201744	264204	227043	300281	320640	213202	229561	277884	214034
sp|Q09359|YS11_CAEEL	Q09359	YS11_CAEEL	Uncharacterized protein ZK1307.1	249482	300635	243093	334004	189203	194956	166745	222350	191872	168202
sp|Q09365|YS23_CAEEL	Q09365	YS23_CAEEL	Uncharacterized protein ZK1320.3	213806	347337	208479	314672	139928	189327	158889	238543	185931	206378
sp|Q09372|YS44_CAEEL	Q09372	YS44_CAEEL	Uncharacterized protein ZK177.4	240617	235208	230108	229018	236817	259247	311728	218300	244023	271263
sp|Q09373|FZY1_CAEEL	Q09373	FZY1_CAEEL	WD repeat-containing protein fzy-1	260224	242446	289751	276850	267982	258004	228910	180855	201452	220726
sp|Q09374|YS48_CAEEL	Q09374	YS48_CAEEL	Uncharacterized protein ZK177.8	319464	180817	356326	224868	254967	253701	243725	224755	203941	200661
sp|Q09380|YS64_CAEEL	Q09380	YS64_CAEEL	Uncharacterized protein ZK675.4	279176	187460	214319	160980	297132	219112	123668	171385	385911	344904
sp|Q09385|SYF2_CAEEL	Q09385	SYF2_CAEEL	Pre-mRNA-splicing factor syf-2	229880	328922	204642	296246	247547	160244	172789	218507	218456	199014
sp|Q09390|HMG12_CAEEL	Q09390	HMG12_CAEEL	High mobility group protein 1.2	239550	283674	202112	253355	308434	265361	226033	189892	230116	230738
sp|Q09392|YR49_CAEEL	Q09392	YR49_CAEEL	Uncharacterized WD repeat-containing protein F47D12.9	251325	103882	188605	107677	458543	665329	391040	165831	263390	323425
sp|Q09406|A16L2_CAEEL	Q09406	A16L2_CAEEL	Autophagic-related protein 16.2	142700	458359	152714	473540	142563	155327	139837	195151	117306	124108
sp|Q09407|MTND2_CAEEL	Q09407	MTND2_CAEEL	1,2-dihydroxy-3-keto-5-methylthiopentene dioxygenase homolog 2	239504	267626	263660	358640	180793	225324	185124	305773	123965	125195
sp|Q09410|YRJ4_CAEEL	Q09410	YRJ4_CAEEL	Uncharacterized protein K10D2.4	303127	227150	284688	276795	293055	273011	430359	133066	171229	229861
sp|Q09411|YRJ5_CAEEL	Q09411	YRJ5_CAEEL	Uncharacterized protein K10D2.5	333507	187429	274812	227000	504206	366151	611270	139250	170626	134751
sp|Q09413|ELOA1_CAEEL	Q09413	ELOA1_CAEEL	Transcription elongation factor B polypeptide 3	213318	326846	264810	368070	221570	122209	92813.8	255177	184099	118018
sp|Q09415|SET14_CAEEL	Q09415	SET14_CAEEL	SET domain-containing protein 14	230560	258523	284580	300275	227969	173529	157115	210900	243525	208136
sp|Q09417|RIC1_CAEEL	Q09417	RIC1_CAEEL	Protein RIC1 homolog	239824	278425	227230	273897	239590	215739	201600	225449	223933	218041
sp|Q09422|PGAM5_CAEEL	Q09422	PGAM5_CAEEL	Serine/threonine-protein phosphatase Pgam5, mitochondrial	211627	309274	217172	270266	253439	250655	198209	226290	216979	198092
sp|Q09436|MEX6_CAEEL	Q09436	MEX6_CAEEL	Zinc finger protein mex-6	195361	311603	244034	280048	391705	263854	164878	162962	221661	183552
sp|Q09437|YP62_CAEEL	Q09437	YP62_CAEEL	Putative serine/threonine-protein kinase B0495.2	221197	166240	285241	180892	279450	259963	252013	247122	310517	287639
sp|Q09438|MTAP_CAEEL	Q09438	MTAP_CAEEL	S-methyl-5'-thioadenosine phosphorylase	245015	177881	272788	173359	247804	244515	218707	229559	337641	292412
sp|Q09440|HDA2_CAEEL	Q09440	HDA2_CAEEL	Putative histone deacetylase 2	209334	275581	221743	262842	212568	208737	176999	231876	248014	259827
sp|Q09441|SWSN7_CAEEL	Q09441	SWSN7_CAEEL	SWI/SNF nucleosome remodeling complex component	250030	213451	230069	229068	243751	250928	231682	227221	269125	274215
sp|Q09442|SF3B4_CAEEL	Q09442	SF3B4_CAEEL	Splicing factor 3B subunit 4	246812	239417	213731	234978	236706	262455	257870	236446	254734	244210
sp|Q09443|ARP6_CAEEL	Q09443	ARP6_CAEEL	Actin-like protein C08B11.6	219588	271639	246500	274296	201526	197569	156825	243799	248150	220846
sp|Q09444|UBH4_CAEEL	Q09444	UBH4_CAEEL	Probable ubiquitin carboxyl-terminal hydrolase ubh-4	280637	167998	269103	184210	246447	278729	214189	278500	277044	243892
sp|Q09446|DNJ5_CAEEL	Q09446	DNJ5_CAEEL	DnaJ homolog dnj-5	156768	468370	198609	429847	206097	146165	122429	174570	121461	108995
sp|Q09450|SCOT_CAEEL	Q09450	SCOT_CAEEL	Probable succinyl-CoA:3-ketoacid coenzyme A transferase, mitochondrial	234750	280506	232730	254043	225022	225741	204404	222748	245782	221826
sp|Q09454|DPH2_CAEEL	Q09454	DPH2_CAEEL	Diphthamide biosynthesis protein 2	311175	167789	285338	183386	189803	318073	255008	300588	219013	225574
sp|Q09455|COL39_CAEEL	Q09455	COL39_CAEEL	Cuticle collagen 39	292598	296156	254592	437766	86278.8	362386	202075	280779	26158	34045.1
sp|Q09456|COL80_CAEEL	Q09456	COL80_CAEEL	Putative cuticle collagen 80	196510	314131	252367	472445	231224	194201	152162	230320	98490.5	93449.1
sp|Q09457|BLI1_CAEEL	Q09457	BLI1_CAEEL	Cuticle collagen bli-1	249079	182120	248187	206252	516676	449900	188455	220981	207430	172231
sp|Q09461|YQ51_CAEEL	Q09461	YQ51_CAEEL	Uncharacterized mitochondrial carrier C16C10.1	231654	229410	231360	229800	423129	381019	185786	222384	209618	188564
sp|Q09462|UTP11_CAEEL	Q09462	UTP11_CAEEL	Probable U3 small nucleolar RNA-associated protein 11	156039	443448	149898	389239	147368	237328	361790	194383	131068	130916
sp|Q09464|YQ58_CAEEL	Q09464	YQ58_CAEEL	Uncharacterized protein C16C10.8	245051	247875	293385	256287	201126	225767	214871	262780	212566	193101
sp|Q09474|T23O_CAEEL	Q09474	T23O_CAEEL	Tryptophan 2,3-dioxygenase	243972	222436	316363	253590	278627	267972	231893	231940	209228	189933
sp|Q09475|YP93_CAEEL	Q09475	YP93_CAEEL	Uncharacterized helicase C28H8.3	264360	228849	274462	266155	257778	241534	217232	227083	218029	207078
sp|Q09476|PXL1_CAEEL	Q09476	PXL1_CAEEL	Paxillin homolog 1	239374	232370	213246	193805	253703	258859	199475	253017	307134	247026
sp|Q09477|YP99_CAEEL	Q09477	YP99_CAEEL	Uncharacterized zinc finger protein C28H8.9	187808	332452	171558	318202	217125	208993	210811	243416	214952	191716
sp|Q09490|LGG1_CAEEL	Q09490	LGG1_CAEEL	Protein lgg-1	250575	159014	233957	168396	251687	283240	420933	279455	282621	283395
sp|Q09496|PPH6_CAEEL	Q09496	PPH6_CAEEL	Putative serine/threonine-protein phosphatase pph-6	266948	200191	270278	203988	284713	271524	249449	247408	247324	234165
sp|Q09499|IRE1_CAEEL	Q09499	IRE1_CAEEL	Serine/threonine-protein kinase/endoribonuclease ire-1	224532	168217	252732	168631	384107	353847	256760	275108	272057	229315
sp|Q09501|IFP1_CAEEL	Q09501	IFP1_CAEEL	Intermediate filament protein ifp-1	179245	298699	205910	229497	203564	261630	166774	370270	198419	173184
sp|Q09506|YQI7_CAEEL	Q09506	YQI7_CAEEL	Uncharacterized protein C45G9.7	163947	346577	168608	251109	144216	107663	164814	195854	288944	360592
sp|Q09507|YQI9_CAEEL	Q09507	YQI9_CAEEL	Uncharacterized protein C45G9.9	196942	317595	169280	267068	185588	170845	230728	204863	272769	286803
sp|Q09508|SDHA_CAEEL	Q09508	SDHA_CAEEL	Succinate dehydrogenase [ubiquinone] flavoprotein subunit, mitochondrial	191011	328907	202381	316690	263842	251062	201676	183587	218563	192806
sp|Q09509|FOLC_CAEEL	Q09509	FOLC_CAEEL	Putative folylpolyglutamate synthase	263557	210146	235945	222716	249884	225346	353300	219530	264862	268610
sp|Q09510|MLRH_CAEEL	Q09510	MLRH_CAEEL	Probable myosin regulatory light chain	286202	221759	259331	229630	307370	221791	480311	282679	146631	191865
sp|Q09511|RSP4_CAEEL	Q09511	RSP4_CAEEL	Probable splicing factor, arginine/serine-rich 4	213192	319790	216756	313184	231477	180281	191142	245762	199431	175599
sp|Q09512|TTL12_CAEEL	Q09512	TTL12_CAEEL	Tubulin--tyrosine ligase-like protein 12	263092	201438	250333	199163	352481	314778	289426	239519	240304	213706
sp|Q09522|DIM1_CAEEL	Q09522	DIM1_CAEEL	Probable dimethyladenosine transferase	275403	189978	301067	214707	153032	184342	204176	316269	217330	262797
sp|Q09523|YQN2_CAEEL	Q09523	YQN2_CAEEL	Uncharacterized GTP-binding protein E02H1.2	280559	167203	288031	184580	287752	250699	171876	231912	270943	293659
sp|Q09524|TG124_CAEEL	Q09524	TG124_CAEEL	Probable tRNA pseudouridine synthase tag-124	264814	235061	262378	247919	263394	238478	198054	210485	241346	230718
sp|Q09525|PME2_CAEEL	Q09525	PME2_CAEEL	Poly(ADP-ribose) polymerase pme-2	235343	259822	235616	260158	238786	226685	248050	208837	242417	243673
sp|Q09526|YQN5_CAEEL	Q09526	YQN5_CAEEL	Uncharacterized protein E02H1.5	220340	306357	231453	286272	234752	221541	211992	190100	216687	226315
sp|Q09527|KAD6_CAEEL	Q09527	KAD6_CAEEL	Adenylate kinase isoenzyme 6 homolog	216236	257360	229929	449143	138883	137114	179134	236427	163229	196395
sp|Q09530|MOG5_CAEEL	Q09530	MOG5_CAEEL	Probable pre-mRNA-splicing factor ATP-dependent RNA helicase mog-5	228050	269488	220550	277229	235275	222087	200132	237546	214157	237211
sp|Q09531|YQP4_CAEEL	Q09531	YQP4_CAEEL	Uncharacterized protein F07F6.4	205440	356127	215981	383711	192471	178253	156329	202648	175819	149443
sp|Q09533|RL10_CAEEL	Q09533	RL10_CAEEL	60S ribosomal protein L10	241710	245064	287719	251405	294243	262518	195040	218099	232513	186765
sp|Q09535|PCH2_CAEEL	Q09535	PCH2_CAEEL	Putative pachytene checkpoint protein 2	215727	279913	252539	254320	216118	196990	279755	171372	258429	276866
sp|Q09537|GRK1_CAEEL	Q09537	GRK1_CAEEL	G protein-coupled receptor kinase 1	213687	283336	207470	238801	245682	233599	242910	225064	253280	247931
sp|Q09541|YQS6_CAEEL	Q09541	YQS6_CAEEL	Putative subtilase-type proteinase F21H12.6	258592	201164	267035	221546	246741	268470	245449	241384	251734	245223
sp|Q09543|2AAA_CAEEL	Q09543	2AAA_CAEEL	Probable serine/threonine-protein phosphatase PP2A regulatory subunit	250276	235959	238178	252268	209318	232981	246984	231432	247476	246842
sp|Q09544|ATPD_CAEEL	Q09544	ATPD_CAEEL	ATP synthase subunit delta, mitochondrial	225536	288994	256097	302638	172842	187479	227113	225725	203716	217479
sp|Q09545|SDHB_CAEEL	Q09545	SDHB_CAEEL	Succinate dehydrogenase [ubiquinone] iron-sulfur subunit, mitochondrial	221525	340790	240367	331200	204673	174311	105676	216204	204145	159181
sp|Q09556|YQW3_CAEEL	Q09556	YQW3_CAEEL	Uncharacterized protein F33H1.3	260462	169475	358674	180742	395378	376685	399414	189194	197426	211470
sp|Q09560|YQY1_CAEEL	Q09560	YQY1_CAEEL	Uncharacterized protein F36G3.1	219942	248093	284320	305983	343301	356930	122174	195777	196324	143180
sp|Q09566|LON1_CAEEL	Q09566	LON1_CAEEL	Protein lon-1	221595	337692	238534	407160	361078	286200	37053.7	194099	152959	31859.5
sp|Q09568|DI3L2_CAEEL	Q09568	DI3L2_CAEEL	DIS3-like exonuclease 2	257596	158440	263303	179589	330432	354969	358688	247795	252656	241591
sp|Q09573|KCC3_CAEEL	Q09573	KCC3_CAEEL	Sodium/chloride cotransporter 3	251751	185573	262954	251735	249649	221091	165663	279274	260409	228471
sp|Q09580|GUAA_CAEEL	Q09580	GUAA_CAEEL	Probable GMP synthase [glutamine-hydrolyzing]	286165	172130	277935	191558	264811	278607	243656	214400	295298	260528
sp|Q09582|METH_CAEEL	Q09582	METH_CAEEL	Probable methionine synthase	283684	172343	278153	210291	254275	265416	239442	242206	268362	245941
sp|Q09583|PSA3_CAEEL	Q09583	PSA3_CAEEL	Proteasome subunit alpha type-3	216718	226547	183324	223009	264613	333004	314340	180565	270940	319553
sp|Q09589|HIRA_CAEEL	Q09589	HIRA_CAEEL	Protein HIRA homolog	258220	199204	273998	204717	263642	265602	236726	220564	283558	252173
sp|Q09591|MIX1_CAEEL	Q09591	MIX1_CAEEL	Mitotic chromosome and X-chromosome-associated protein mix-1	242475	199841	240102	203562	278541	313224	237652	214985	281838	272822
sp|Q09596|GST5_CAEEL	Q09596	GST5_CAEEL	Probable glutathione S-transferase 5	155484	264881	133227	269186	236693	294688	348362	277221	221548	277280
sp|Q09599|SLBP_CAEEL	Q09599	SLBP_CAEEL	Histone RNA hairpin-binding protein	147787	582044	177100	498246	175586	141717	30688.6	69250.1	124865	56578.5
sp|Q09600|VPS11_CAEEL	Q09600	VPS11_CAEEL	Vacuolar protein sorting-associated protein 11 homolog	211204	338736	225942	330020	272130	264199	231005	154032	178015	179800
sp|Q09601|NUP53_CAEEL	Q09601	NUP53_CAEEL	Nucleoporin NUP53	269457	238376	257033	223808	236564	214624	273597	244687	239496	226965
sp|Q09605|LEC7_CAEEL	Q09605	LEC7_CAEEL	Probable galaptin lec-7	261083	262383	286870	229794	195908	173210	198135	272833	215591	214775
sp|Q09606|YRN3_CAEEL	Q09606	YRN3_CAEEL	Uncharacterized protein R07B1.3	301112	219333	322455	231650	184051	182476	272579	147567	277503	274143
sp|Q09607|GST36_CAEEL	Q09607	GST36_CAEEL	Probable glutathione S-transferase gst-36	283150	133607	295179	153473	216649	326413	414077	205191	291820	321245
sp|Q09610|LEC8_CAEEL	Q09610	LEC8_CAEEL	Probable galaptin lec-8	260410	42595.8	122451	43853.3	152280	221381	786496	389166	245255	588713
sp|Q09614|PTC1_CAEEL	Q09614	PTC1_CAEEL	Protein patched homolog 1	235783	284463	238586	279623	223886	246781	253387	202565	208698	218167
sp|Q09621|LACT2_CAEEL	Q09621	LACT2_CAEEL	Beta-lactamase domain-containing protein 2	219206	350227	206951	416247	216485	193058	119801	253750	137007	78521.3
sp|Q09622|PUF12_CAEEL	Q09622	PUF12_CAEEL	Pumilio domain-containing protein 12	252365	213398	256334	231983	258429	269228	233268	254934	218314	244303
sp|Q09629|KADY_CAEEL	Q09629	KADY_CAEEL	Probable adenylate kinase isoenzyme ZK673.2	204128	253211	192281	222282	204468	264862	357251	198788	260704	333121
sp|Q09637|CYP9_CAEEL	Q09637	CYP9_CAEEL	Peptidyl-prolyl cis-trans isomerase 9	131387	437189	146442	471689	127086	121160	167489	162469	163068	186588
sp|Q09639|GRK2_CAEEL	Q09639	GRK2_CAEEL	G protein-coupled receptor kinase 2	211200	184430	259954	189801	178488	175680	287343	285782	293114	339792
sp|Q09644|NDUF7_CAEEL	Q09644	NDUF7_CAEEL	NADH dehydrogenase [ubiquinone] complex I, assembly factor 7 homolog	242654	290933	218844	307329	227858	218868	218246	232556	192757	187594
sp|Q09647|TTLL4_CAEEL	Q09647	TTLL4_CAEEL	Tubulin polyglutamylase ttll-4	241235	152642	271905	155800	417472	404548	249191	199146	308717	245495
sp|Q09651|CC130_CAEEL	Q09651	CC130_CAEEL	Coiled-coil domain-containing protein 130 homolog	394299	90144.7	201885	84797.7	271321	321900	1.03225e+06	190992	219897	376538
sp|Q09652|GSTK1_CAEEL	Q09652	GSTK1_CAEEL	Glutathione S-transferase kappa 1	266222	221101	282195	243113	241342	263549	303473	226584	207712	224923
sp|Q09655|GPAN1_CAEEL	Q09655	GPAN1_CAEEL	G patch domain and ankyrin repeat-containing protein 1 homolog	286328	112418	205211	137202	155278	335768	402798	275718	302290	376165
sp|Q09660|CC44_CAEEL	Q09660	CC44_CAEEL	Probable cytochrome P450 CYP44	142396	423174	144077	552168	92106.8	157832	160186	148681	128412	147150
sp|Q09665|TNNC2_CAEEL	Q09665	TNNC2_CAEEL	Troponin C, isoform 2	165337	389191	113063	558081	185954	110708	701109	139039	107127	101333
sp|Q09931|UBPY_CAEEL	Q09931	UBPY_CAEEL	Probable ubiquitin carboxyl-terminal hydrolase K02C4.3	295642	145730	283287	144394	355529	335652	293857	194561	313507	262662
sp|Q09936|YSE2_CAEEL	Q09936	YSE2_CAEEL	Uncharacterized protein C53C9.2	201386	362105	162977	258598	192077	184888	195096	213212	247504	248536
sp|Q09958|EBP2_CAEEL	Q09958	EBP2_CAEEL	Probable rRNA-processing protein EBP2 homolog	205643	320774	202125	282792	251443	190215	192595	221431	239793	206153
sp|Q09990|LIN23_CAEEL	Q09990	LIN23_CAEEL	F-box/WD repeat-containing protein lin-23	276110	144973	229023	148249	319613	305135	251241	272861	298436	289085
sp|Q09991|YSS2_CAEEL	Q09991	YSS2_CAEEL	Uncharacterized serine carboxypeptidase K10B2.2	262481	215712	207067	205913	217277	230850	252934	258172	258239	299142
sp|Q09994|ANI2_CAEEL	Q09994	ANI2_CAEEL	Anillin-like protein 2	242814	281965	257903	267003	193940	193623	197439	255828	200641	211345
sp|Q09996|SYLC_CAEEL	Q09996	SYLC_CAEEL	Leucine--tRNA ligase	253840	238195	262632	257869	230222	216729	203073	256486	223367	214048
sp|Q10004|YRS8_CAEEL	Q10004	YRS8_CAEEL	Uncharacterized protein T05H10.8	229050	183389	236327	197249	206606	298076	312110	190261	260528	393494
sp|Q10006|YRY2_CAEEL	Q10006	YRY2_CAEEL	Uncharacterized protein T15H9.2	246812	193455	217317	189974	345082	325376	285341	258989	231798	263478
sp|Q10008|YSV2_CAEEL	Q10008	YSV2_CAEEL	Uncharacterized protein T19C3.2	193413	225673	165372	230363	243684	222490	529861	348872	208481	240723
sp|Q10009|YSV3_CAEEL	Q10009	YSV3_CAEEL	Uncharacterized protein T19C3.3	139432	311726	109876	348224	138050	122173	896904	371674	137077	158196
sp|Q10010|YSV4_CAEEL	Q10010	YSV4_CAEEL	Uncharacterized protein T19C3.4	243364	238628	199516	213127	205495	225411	196081	317065	249723	243454
sp|Q10011|YSV5_CAEEL	Q10011	YSV5_CAEEL	Uncharacterized protein T19C3.5	204238	325127	194649	368655	157584	167510	140790	171837	240806	227777
sp|Q10013|SMD1_CAEEL	Q10013	SMD1_CAEEL	Probable small nuclear ribonucleoprotein Sm D1	235691	206519	240743	236662	350806	378568	183765	202869	263899	204455
sp|Q10014|YR01_CAEEL	Q10014	YR01_CAEEL	Uncharacterized protein T25E4.1	287568	197942	208921	215904	119101	257539	827540	221114	221796	280128
sp|Q10020|YSX1_CAEEL	Q10020	YSX1_CAEEL	Uncharacterized protein T28D9.1	220102	87448.9	145758	85974.6	363348	326736	1.72367e+06	219969	318038	293929
sp|Q10021|RSP5_CAEEL	Q10021	RSP5_CAEEL	Probable splicing factor, arginine/serine-rich 5	278018	192154	234793	180945	302539	316142	468125	229408	268236	218869
sp|Q10024|DGK5_CAEEL	Q10024	DGK5_CAEEL	Putative diacylglycerol kinase K06A1.6	290717	188376	253217	189414	304882	260710	301565	225992	249618	268743
sp|Q10025|DEGZ_CAEEL	Q10025	DEGZ_CAEEL	Degenerin-like protein T28D9.7	268195	197380	202051	164999	211038	176917	332987	378535	209897	292642
sp|Q10032|YQ93_CAEEL	Q10032	YQ93_CAEEL	Uncharacterized protein C27D6.3	189216	350531	129342	280606	123468	109288	245819	393828	148765	223241
sp|Q10033|YSI1_CAEEL	Q10033	YSI1_CAEEL	Uncharacterized protein F15G9.1	195663	331032	197813	333842	155811	151105	251366	250398	184224	216440
sp|Q10037|YSI5_CAEEL	Q10037	YSI5_CAEEL	Uncharacterized protein F15G9.5	262926	291998	196673	285011	137714	120636	290401	310070	176337	216784
sp|Q10038|VHP1_CAEEL	Q10038	VHP1_CAEEL	Tyrosine-protein phosphatase vhp-1	281885	176423	224647	174127	330057	315216	419356	305325	208171	218802
sp|Q10039|SYG_CAEEL	Q10039	SYG_CAEEL	Glycine--tRNA ligase	263594	188300	297031	205445	282053	262971	228729	262013	258923	210244
sp|Q10051|PRP19_CAEEL	Q10051	PRP19_CAEEL	Pre-mRNA-processing factor 19 homolog	256498	216189	254716	222470	242563	225964	234479	250141	256265	249547
sp|Q10121|YSD2_CAEEL	Q10121	YSD2_CAEEL	RutC family protein C23G10.2	206632	310335	247505	324143	208358	217202	218738	178472	191740	225457
sp|Q10123|YSM3_CAEEL	Q10123	YSM3_CAEEL	Uncharacterized protein F52C9.3	252484	198100	291740	199368	236925	230798	226648	250984	248980	280029
sp|Q10124|PQE1_CAEEL	Q10124	PQE1_CAEEL	Putative RNA exonuclease pqe-1	275973	233188	257928	244797	299916	207221	239148	197133	248630	231714
sp|Q10128|YSO2_CAEEL	Q10128	YSO2_CAEEL	Uncharacterized protein F56D1.2	282700	191835	311464	214671	263125	239064	301712	174502	248478	282884
sp|Q10129|RT16_CAEEL	Q10129	RT16_CAEEL	Probable 28S ribosomal protein S16, mitochondrial	229366	231448	230917	235074	251395	258194	229459	214475	260606	278357
sp|Q10130|DHS5_CAEEL	Q10130	DHS5_CAEEL	Uncharacterized oxidoreductase dhs-5	229326	198163	217054	204627	251658	243518	198347	230720	320496	309723
sp|Q10131|CEX1_CAEEL	Q10131	CEX1_CAEEL	Calexcitin-1	33978.2	898637	31265	548153	54448.6	25629.7	43089.5	61927.8	30025.2	23347.7
sp|Q10453|H331_CAEEL	Q10453	H331_CAEEL	Histone H3.3 type 1	209683	267192	178973	233777	182938	205368	298612	187210	284871	351266
sp|Q10454|KARG1_CAEEL	Q10454	KARG1_CAEEL	Probable arginine kinase F46H5.3	244560	266621	251276	276591	233176	240719	210714	237323	200858	200339
sp|Q10457|PUR6_CAEEL	Q10457	PUR6_CAEEL	Probable multifunctional protein ADE2	275468	126949	351090	172245	299237	331280	275766	231222	256675	257065
sp|Q10462|CAH5_CAEEL	Q10462	CAH5_CAEEL	Putative carbonic anhydrase 5	268455	180893	274827	183701	267074	335305	210859	277579	239400	231065
sp|Q10572|FOX1_CAEEL	Q10572	FOX1_CAEEL	Sex determination protein fox-1	226876	275100	218314	278667	229649	200839	202991	230326	264807	205361
sp|Q10573|LIN25_CAEEL	Q10573	LIN25_CAEEL	Protein lin-25	216749	252435	221901	325678	225982	192402	160431	294413	207260	180848
sp|Q10576|P4HA1_CAEEL	Q10576	P4HA1_CAEEL	Prolyl 4-hydroxylase subunit alpha-1	258075	246058	247461	318250	209366	226235	211508	283891	164371	167156
sp|Q10578|RPB2_CAEEL	Q10578	RPB2_CAEEL	DNA-directed RNA polymerase II subunit RPB2	230231	198337	233535	202973	298188	289446	237592	242477	274397	272480
sp|Q10580|SWAP_CAEEL	Q10580	SWAP_CAEEL	Protein SWAP	239760	191258	199178	194678	241297	282769	205838	299991	279281	275585
sp|Q10651|A4_CAEEL	Q10651	A4_CAEEL	Beta-amyloid-like protein	256522	127328	197440	147532	206391	323505	199244	308535	335299	333901
sp|Q10653|CCNB1_CAEEL	Q10653	CCNB1_CAEEL	G2/mitotic-specific cyclin-B1	160066	420066	196256	414640	154100	173519	194977	156397	158002	171413
sp|Q10654|CCNB3_CAEEL	Q10654	CCNB3_CAEEL	G2/mitotic-specific cyclin-B3	39414	735428	38751.3	679271	78434.7	63183.3	64305.7	47578.9	42413.7	45623.5
sp|Q10656|EGL15_CAEEL	Q10656	EGL15_CAEEL	Myoblast growth factor receptor egl-15	302952	133195	277051	111414	435180	377967	335376	165520	375212	226042
sp|Q10657|TPIS_CAEEL	Q10657	TPIS_CAEEL	Triosephosphate isomerase	267812	173746	258059	177996	394944	367939	293496	204522	298345	202012
sp|Q10660|DXO_CAEEL	Q10660	DXO_CAEEL	Decapping nuclease dom-3	273053	119947	256619	131262	270217	289298	350122	202514	356928	360194
sp|Q10663|GCP_CAEEL	Q10663	GCP_CAEEL	Bifunctional glyoxylate cycle protein	219338	296091	224397	295603	156054	163866	164453	145007	298259	287748
sp|Q10664|MEK2_CAEEL	Q10664	MEK2_CAEEL	Dual specificity mitogen-activated protein kinase kinase mek-2	215090	312404	229619	294738	226298	213797	183670	222732	209764	196764
sp|Q10666|POP1_CAEEL	Q10666	POP1_CAEEL	Protein pop-1	238386	174773	264279	166431	234063	231606	258282	247540	316651	322932
sp|Q10667|RNP1_CAEEL	Q10667	RNP1_CAEEL	RNA-binding protein rnp-1	222616	265531	220186	237688	210110	199984	217769	241036	263587	264053
sp|Q10669|MED23_CAEEL	Q10669	MED23_CAEEL	Mediator of RNA polymerase II transcription subunit 23	274609	195002	249823	212352	182643	190963	237267	239353	291375	301271
sp|Q10901|EAA1_CAEEL	Q10901	EAA1_CAEEL	Excitatory amino acid transporter	174395	420448	187744	394166	155189	154278	169117	188072	168368	156827
sp|Q10905|CRN4_CAEEL	Q10905	CRN4_CAEEL	Cell death-related nuclease 4	224532	213637	226160	201043	262794	267537	296916	294631	251928	242582
sp|Q10906|YWO3_CAEEL	Q10906	YWO3_CAEEL	Uncharacterized protein AH9.3	215735	280790	239851	268272	206769	192564	189855	202738	257533	258421
sp|Q10916|ASM1_CAEEL	Q10916	ASM1_CAEEL	Sphingomyelin phosphodiesterase 1	199230	293748	218502	228151	225421	210285	172984	207827	282928	278549
sp|Q10918|YT15_CAEEL	Q10918	YT15_CAEEL	Uncharacterized protein B0252.5	192232	273815	188111	191497	214765	235410	267504	269769	275234	289399
sp|Q10920|PSMD9_CAEEL	Q10920	PSMD9_CAEEL	Probable 26S proteasome non-ATPase regulatory subunit 9	209433	206403	213873	198789	330619	347961	314042	248515	274349	235700
sp|Q10925|SID3_CAEEL	Q10925	SID3_CAEEL	Tyrosine-protein kinase sid-3	211247	284468	226315	302481	200210	201371	221100	224804	212455	237936
sp|Q10932|YT22_CAEEL	Q10932	YT22_CAEEL	Uncharacterized protein B0304.2	321122	109364	299585	105579	344530	427148	293269	202337	310452	266810
sp|Q10937|YWS1_CAEEL	Q10937	YWS1_CAEEL	Uncharacterized protein B0310.1	227490	282918	224539	321923	210343	254027	192538	186725	225866	206738
sp|Q10941|UGT46_CAEEL	Q10941	UGT46_CAEEL	Putative UDP-glucuronosyltransferase ugt-46	230301	318472	253443	399463	109451	134828	134649	234089	161803	165719
sp|Q10943|ARF12_CAEEL	Q10943	ARF12_CAEEL	ADP-ribosylation factor 1-like 2	244294	191389	287179	229129	171648	228788	361870	255771	257261	256192
sp|Q10944|PHO5_CAEEL	Q10944	PHO5_CAEEL	Putative acid phosphatase 5	280458	188839	273603	211337	211231	233345	357584	245610	203854	300245
sp|Q10946|C19L2_CAEEL	Q10946	C19L2_CAEEL	CWF19-like protein 2 homolog	278214	219327	267477	224902	233241	224207	233167	250349	242177	228510
sp|Q10949|PISD_CAEEL	Q10949	PISD_CAEEL	Phosphatidylserine decarboxylase proenzyme	315243	147496	278248	166586	361049	335824	317547	206975	284775	224764
sp|Q10950|YMP6_CAEEL	Q10950	YMP6_CAEEL	Uncharacterized protein B0361.6	243783	229453	263619	249675	281803	255585	194608	261564	237068	183060
sp|Q10953|WRM1_CAEEL	Q10953	WRM1_CAEEL	Armadillo repeat-containing protein wrm-1	227206	249506	273685	248750	270174	241284	307858	226453	225730	207394
sp|Q11067|PDIA6_CAEEL	Q11067	PDIA6_CAEEL	Probable protein disulfide-isomerase A6	234826	221359	188170	302794	242863	263956	256059	319827	148496	221793
sp|Q11068|MGAT1_CAEEL	Q11068	MGAT1_CAEEL	Putative alpha-1,3-mannosyl-glycoprotein 2-beta-N-acetylglucosaminyltransferase	211912	302469	233193	432673	188506	173483	172673	238979	137812	136915
sp|Q11074|YT47_CAEEL	Q11074	YT47_CAEEL	Uncharacterized protein B0416.7	219538	228681	198287	206382	320545	275111	250654	272725	259295	243176
sp|Q11087|PLC12_CAEEL	Q11087	PLC12_CAEEL	Putative 1-acyl-sn-glycerol-3-phosphate acyltransferase acl-12	196912	306817	223411	305219	207665	175136	214369	269875	175267	215978
sp|Q11096|YWZ6_CAEEL	Q11096	YWZ6_CAEEL	Uncharacterized RING finger protein C02B8.6	223325	313200	215142	280785	247907	199599	144716	214801	201829	239328
sp|Q11100|TAG52_CAEEL	Q11100	TAG52_CAEEL	Putative protein tag-52	283587	237771	284338	282026	280651	227333	206541	248195	192645	147956
sp|Q11101|YL15_CAEEL	Q11101	YL15_CAEEL	BPTI/Kunitz inhibitor domain-containing protein C02F12.5	270863	192406	279370	204797	426887	363474	351890	268643	162078	154201
sp|Q11107|LIN13_CAEEL	Q11107	LIN13_CAEEL	Zinc finger protein lin-13	247023	212686	244027	229431	274468	270160	249329	215783	270192	250368
sp|Q11112|YX05_CAEEL	Q11112	YX05_CAEEL	Putative tyrosine-protein kinase C03B1.5	193180	204814	235992	214701	498076	471643	216473	167041	259334	201929
sp|Q11114|YX07_CAEEL	Q11114	YX07_CAEEL	Uncharacterized protein C03B1.7	223688	288464	223991	271890	240112	212537	221802	229390	223730	218694
sp|Q11117|LMP1_CAEEL	Q11117	LMP1_CAEEL	LAMP family protein lmp-1	224168	255554	251384	251979	263805	247689	246285	238455	223378	217285
sp|Q11124|YX13_CAEEL	Q11124	YX13_CAEEL	Uncharacterized protein C03F11.3	332860	188534	333294	190691	215769	201262	188965	265301	198447	252234
sp|Q11174|CHIT_CAEEL	Q11174	CHIT_CAEEL	Probable endochitinase	255312	225679	219893	260234	293082	213552	287936	135022	329095	263746
sp|Q11176|WDR1_CAEEL	Q11176	WDR1_CAEEL	Actin-interacting protein 1	251932	219830	258317	213463	261478	251896	255176	202187	253924	288270
sp|Q11177|DHS27_CAEEL	Q11177	DHS27_CAEEL	Uncharacterized oxidoreductase dhs-27	216105	192544	253011	212938	276002	266512	250755	296838	247474	246969
sp|Q11180|WHT1_CAEEL	Q11180	WHT1_CAEEL	ABC transporter ATP-binding protein/permease wht-1	242969	136572	226523	145627	232917	306642	263843	325928	291486	317576
sp|Q11182|VPS16_CAEEL	Q11182	VPS16_CAEEL	Vacuolar protein sorting-associated protein 16 homolog	251717	205631	271048	234222	219827	245858	232656	254161	240276	250121
sp|Q11183|TXND9_CAEEL	Q11183	TXND9_CAEEL	Thioredoxin domain-containing protein 9 homolog	261738	254746	281672	296372	231521	241286	176781	240516	193377	159961
sp|Q11185|HYI_CAEEL	Q11185	HYI_CAEEL	Putative hydroxypyruvate isomerase	301782	260447	289374	252053	158678	204505	194434	245334	199566	196403
sp|Q11187|U518_CAEEL	Q11187	U518_CAEEL	UPF0518 protein C05D11.8	229118	252877	216338	270554	156085	173669	236092	286042	222592	260048
sp|Q11188|YPD9_CAEEL	Q11188	YPD9_CAEEL	Uncharacterized protein C05D11.9	253387	217228	246165	219852	227537	238692	261561	254942	251286	255221
sp|Q11189|RT17_CAEEL	Q11189	RT17_CAEEL	28S ribosomal protein S17, mitochondrial	201841	149915	209636	149672	242420	391965	608944	201100	293074	376201
sp|Q11190|ETFD_CAEEL	Q11190	ETFD_CAEEL	Electron transfer flavoprotein-ubiquinone oxidoreductase, mitochondrial	193796	292031	213488	318963	215009	224729	206331	195348	238762	229638
sp|Q11193|SOR3_CAEEL	Q11193	SOR3_CAEEL	Sop-2-related protein 3	275920	130321	260375	135871	320108	316103	257930	203438	367243	305007
sp|Q17330|SEM1A_CAEEL	Q17330	SEM1A_CAEEL	Semaphorin-1A	200449	299849	163867	237770	171550	179962	188063	220521	314123	298748
sp|Q17334|ADH1_CAEEL	Q17334	ADH1_CAEEL	Alcohol dehydrogenase 1	187801	224597	127713	113926	106917	128997	126863	132985	533200	554389
sp|Q17335|ADHX_CAEEL	Q17335	ADHX_CAEEL	Alcohol dehydrogenase class-3	246197	222514	251458	255977	236179	257403	217499	229908	242002	240290
sp|Q17336|CWC22_CAEEL	Q17336	CWC22_CAEEL	Pre-mRNA-splicing factor CWC22 homolog	198979	343906	209746	328903	199955	183414	176244	215644	202684	191856
sp|Q17339|GLD1_CAEEL	Q17339	GLD1_CAEEL	Female germline-specific tumor suppressor gld-1	240761	255503	262015	248980	180799	190790	254017	265034	212332	241239
sp|Q17345|CNOT7_CAEEL	Q17345	CNOT7_CAEEL	CCR4-NOT transcription complex subunit 7	262095	200008	267209	198364	238463	254298	242366	247059	264549	263931
sp|Q17348|SMD3_CAEEL	Q17348	SMD3_CAEEL	Small nuclear ribonucleoprotein Sm D3	242871	275548	236695	251660	263133	254678	289009	195330	231892	215916
sp|Q17361|UBP14_CAEEL	Q17361	UBP14_CAEEL	Ubiquitin carboxyl-terminal hydrolase 14	243047	255335	236646	258088	229090	241138	236933	246498	223640	215896
sp|Q17370|NHR47_CAEEL	Q17370	NHR47_CAEEL	Nuclear hormone receptor family member nhr-47	239143	287499	247435	325644	206719	184659	165422	289981	172785	139125
sp|Q17389|CUL1_CAEEL	Q17389	CUL1_CAEEL	Cullin-1	207016	298734	223232	307151	233812	233519	215023	218494	205831	202341
sp|Q17390|CUL2_CAEEL	Q17390	CUL2_CAEEL	Cullin-2	211957	259651	190872	275409	194108	236281	370232	192757	240240	299377
sp|Q17391|CUL3_CAEEL	Q17391	CUL3_CAEEL	Cullin-3	239304	216765	268960	189579	226709	255628	242338	232248	287994	272203
sp|Q17392|CUL4_CAEEL	Q17392	CUL4_CAEEL	Cullin-4	193256	241887	208517	282704	306489	330884	204388	222071	229992	223357
sp|Q17405|YQ02_CAEEL	Q17405	YQ02_CAEEL	Aminopeptidase-like protein AC3.5	210955	295893	229848	328561	223938	202665	224782	250522	185576	172314
sp|Q17413|UCK_CAEEL	Q17413	UCK_CAEEL	Probable uridine-cytidine kinase	319047	207504	319958	211617	372191	169270	108859	295645	227364	128314
sp|Q17426|YQ4B_CAEEL	Q17426	YQ4B_CAEEL	Putative pseudouridine synthase B0024.11	246875	167331	255354	166143	302758	295626	242686	252666	305694	274573
sp|Q17433|DNJ2_CAEEL	Q17433	DNJ2_CAEEL	DnaJ homolog dnj-2	266354	160749	290428	207708	278671	265762	444128	260701	239320	225872
sp|Q17435|PFD4_CAEEL	Q17435	PFD4_CAEEL	Probable prefoldin subunit 4	196438	327392	205386	572185	169525	70743.9	497886	189045	91431.5	81797.1
sp|Q17439|YQVW_CAEEL	Q17439	YQVW_CAEEL	Uncharacterized protein B0035.15	209460	399660	213775	360912	217774	152813	285436	152157	158012	169468
sp|Q17446|PMK1_CAEEL	Q17446	PMK1_CAEEL	Mitogen-activated protein kinase pmk-1	237702	285163	245382	277630	265400	274025	145887	346995	118302	115642
sp|Q17449|FAAH1_CAEEL	Q17449	FAAH1_CAEEL	Fatty acid amide hydrolase 1	207777	236119	226179	248395	264088	247758	200809	268472	257330	227169
sp|Q17533|EXOS4_CAEEL	Q17533	EXOS4_CAEEL	Putative exosome complex component RRP41	240728	172869	248789	206768	284511	272509	224818	280958	273570	252286
sp|Q17551|RPM1_CAEEL	Q17551	RPM1_CAEEL	E3 ubiquitin-protein ligase rpm-1	265094	170403	231933	194814	271646	300208	327246	216079	314411	268604
sp|Q17574|MTRR_CAEEL	Q17574	MTRR_CAEEL	Putative methionine synthase reductase	237160	222038	250688	254538	211013	246394	222512	250037	245914	241104
sp|Q17598|TM104_CAEEL	Q17598	TM104_CAEEL	Transmembrane protein 104 homolog	208499	230413	231694	214971	395368	283823	181749	208286	304360	220683
sp|Q17606|RLP24_CAEEL	Q17606	RLP24_CAEEL	Probable ribosome biogenesis protein RLP24	216723	333378	219410	352039	187950	166185	207797	181841	189297	213716
sp|Q17607|MCE1_CAEEL	Q17607	MCE1_CAEEL	mRNA-capping enzyme	243818	214937	222080	227971	269601	277922	262422	231618	247824	269263
sp|Q17632|RRP44_CAEEL	Q17632	RRP44_CAEEL	Probable exosome complex exonuclease RRP44	227060	257993	227421	251113	258187	254157	208111	236534	244026	222218
sp|Q17635|NDC80_CAEEL	Q17635	NDC80_CAEEL	Kinetochore protein ndc-80	255110	245739	240430	246664	237315	240396	211386	196031	252155	261070
sp|Q17667|LNP1_CAEEL	Q17667	LNP1_CAEEL	Protein lunapark-1	218819	303341	194146	308650	202313	193024	233089	254241	188612	215336
sp|Q17684|RPAB2_CAEEL	Q17684	RPAB2_CAEEL	Probable DNA-directed RNA polymerases I, II, and III subunit RPABC2	142536	462357	87387.2	445833	125121	104892	180308	356694	65898	95774.5
sp|Q17688|TXNDL_CAEEL	Q17688	TXNDL_CAEEL	Thioredoxin domain-containing protein C06A6.5	226259	206460	263486	232058	228679	262937	217440	276996	233166	252665
sp|Q17693|MTHR_CAEEL	Q17693	MTHR_CAEEL	Probable methylenetetrahydrofolate reductase	249640	223859	265845	253184	246102	247283	199532	260349	224262	211662
sp|Q17703|STDH1_CAEEL	Q17703	STDH1_CAEEL	Putative steroid dehydrogenase 1	259909	240226	291065	270814	204157	205407	243302	262423	196486	193646
sp|Q17745|TRXR1_CAEEL	Q17745	TRXR1_CAEEL	Thioredoxin reductase 1	219708	274445	150939	350046	265214	245982	322925	185657	217708	220487
sp|Q17750|UFL1_CAEEL	Q17750	UFL1_CAEEL	E3 UFM1-protein ligase 1 homolog	251124	262817	251237	284710	192202	203912	217541	244102	218633	201816
sp|Q17754-2|TIM9_CAEEL	Q17754-2	TIM9_CAEEL	Isoform b of Mitochondrial import inner membrane translocase subunit Tim9	227001	228529	244152	248101	389209	401913	639390	186412	168251	158129
sp|Q17758|PEPT2_CAEEL	Q17758	PEPT2_CAEEL	Peptide transporter family 2	264946	216623	238222	194902	333903	310593	256291	200811	264784	246209
sp|Q17761|6PGD_CAEEL	Q17761	6PGD_CAEEL	6-phosphogluconate dehydrogenase, decarboxylating	287217	131989	277972	178218	340026	355515	324877	222275	265388	256901
sp|Q17770|PDI2_CAEEL	Q17770	PDI2_CAEEL	Protein disulfide-isomerase 2	233453	256254	250387	308920	215254	215312	230454	255283	190831	194194
sp|Q17771|NHR35_CAEEL	Q17771	NHR35_CAEEL	Nuclear hormone receptor family member nhr-35	278694	323012	336384	302485	179844	170792	166759	199100	152266	147443
sp|Q17778|NUC1_CAEEL	Q17778	NUC1_CAEEL	Deoxyribonuclease-2	202214	413439	216791	468416	144976	145131	136428	153083	123387	125205
sp|Q17784|TFP11_CAEEL	Q17784	TFP11_CAEEL	Septin and tuftelin-interacting protein 1 homolog	242326	227509	235868	220753	234909	226161	184293	252743	258503	274495
sp|Q17802|CPG1_CAEEL	Q17802	CPG1_CAEEL	Chondroitin proteoglycan 1	263432	188544	196442	237271	216078	616699	1.20779e+06	146317	151835	141390
sp|Q17819|ORN_CAEEL	Q17819	ORN_CAEEL	Probable oligoribonuclease	234783	325244	140934	325974	214829	187898	252129	174943	233875	239889
sp|Q17820|SAE1_CAEEL	Q17820	SAE1_CAEEL	SUMO-activating enzyme subunit aos-1	250562	249367	254705	235201	251570	246236	245971	203812	256313	232494
sp|Q17827|PFD1_CAEEL	Q17827	PFD1_CAEEL	Probable prefoldin subunit 1	249783	468609	192542	411791	202118	116701	217857	127989	98656.7	119920
sp|Q17828|SUV3_CAEEL	Q17828	SUV3_CAEEL	ATP-dependent RNA helicase SUV3 homolog, mitochondrial	220413	258294	227293	255683	233740	222749	225655	234921	259050	235402
sp|Q17848|I5P1_CAEEL	Q17848	I5P1_CAEEL	Probable type I inositol 1,4,5-trisphosphate 5-phosphatase	228252	271289	239391	263070	210075	190188	209759	259710	233396	217646
sp|Q17850|PAK1_CAEEL	Q17850	PAK1_CAEEL	Serine/threonine-protein kinase pak-1	189743	373708	191213	303954	171995	165135	218891	198958	217123	226509
sp|Q17938|DAF36_CAEEL	Q17938	DAF36_CAEEL	Cholesterol desaturase daf-36	235106	206632	281999	248900	243141	233326	236751	243833	240043	246172
sp|Q17941-2|AKT1_CAEEL	Q17941-2	AKT1_CAEEL	Isoform b of Serine/threonine-protein kinase akt-1	243413	191929	264964	194737	307905	277228	229898	212960	295869	268724
sp|Q17949|DOHH_CAEEL	Q17949	DOHH_CAEEL	Deoxyhypusine hydroxylase	254386	206053	264498	204654	232451	215529	292878	210796	303124	278466
sp|Q17963|WDR51_CAEEL	Q17963	WDR51_CAEEL	WD repeat-containing protein wdr-5.1	233021	203572	236151	196211	253521	273684	258306	227555	291591	294065
sp|Q17967|PDI1_CAEEL	Q17967	PDI1_CAEEL	Protein disulfide-isomerase 1	212272	283839	235037	313294	201242	204537	231739	258430	190941	194100
sp|Q18006|SOX_CAEEL	Q18006	SOX_CAEEL	Putative sarcosine oxidase	233773	247981	284297	312151	242852	188502	121640	269492	202619	167503
sp|Q18014|OFUT1_CAEEL	Q18014	OFUT1_CAEEL	GDP-fucose protein O-fucosyltransferase 1	228003	251949	243007	257249	228844	261778	203155	247474	225427	223067
sp|Q18026|KYNU_CAEEL	Q18026	KYNU_CAEEL	Kynureninase	289944	177457	390314	279078	237278	292095	214258	199834	205309	160570
sp|Q18034|NFX1_CAEEL	Q18034	NFX1_CAEEL	Transcriptional repressor NF-X1 homolog	265924	172106	232011	148822	467915	371140	164124	200416	312856	245437
sp|Q18040|OAT_CAEEL	Q18040	OAT_CAEEL	Probable ornithine aminotransferase, mitochondrial	238020	202679	300735	249346	294360	308010	262634	217702	221110	211468
sp|Q18066|DIM_CAEEL	Q18066	DIM_CAEEL	Disorganized muscle protein 1	205952	306108	190566	270185	190292	198884	190690	253644	226387	248163
sp|Q18081|UGT48_CAEEL	Q18081	UGT48_CAEEL	Putative UDP-glucuronosyltransferase ugt-48	252877	212069	243696	239654	264433	291031	279359	252050	212851	232493
sp|Q18086|GLOB6_CAEEL	Q18086	GLOB6_CAEEL	Globin-like protein 6	234156	234626	206079	218777	281276	333549	206621	238500	238950	252465
sp|Q18090|TOM40_CAEEL	Q18090	TOM40_CAEEL	Mitochondrial import receptor subunit TOM40 homolog	201618	329418	243370	342483	255221	241712	208918	187463	169333	164961
sp|Q18115|PSMD1_CAEEL	Q18115	PSMD1_CAEEL	26S proteasome non-ATPase regulatory subunit 1	227530	251197	237649	262058	227168	237669	272112	195692	253091	258615
sp|Q18120|TWK18_CAEEL	Q18120	TWK18_CAEEL	TWiK family of potassium channels protein 18	292355	111773	245530	106758	256574	296763	304948	252154	378997	322806
sp|Q18143|CHITL_CAEEL	Q18143	CHITL_CAEEL	Chitinase-like protein C25A8.4	313777	244482	375831	271014	229278	231097	196485	170122	182454	166184
sp|Q18161|YBPT_CAEEL	Q18161	YBPT_CAEEL	UPF0046 protein C25E10.12	260996	145817	313717	222849	342307	326669	208777	265294	221065	208833
sp|Q18164|DPYD_CAEEL	Q18164	DPYD_CAEEL	Dihydropyrimidine dehydrogenase [NADP(+)]	247152	238692	298924	284462	220319	217086	198763	211270	219343	218509
sp|Q18169|U483_CAEEL	Q18169	U483_CAEEL	UPF0483 protein C25G4.2	225387	320965	233413	323297	168053	173278	184382	232575	195889	187600
sp|Q18195|ELP4_CAEEL	Q18195	ELP4_CAEEL	Putative elongator complex protein 4	208411	366223	212800	347170	86736.9	101317	178677	265642	174174	191530
sp|Q18211|RCC1_CAEEL	Q18211	RCC1_CAEEL	Regulator of chromosome condensation	253796	150586	215668	143132	282407	338614	308013	236690	312704	336912
sp|Q18212|DX39B_CAEEL	Q18212	DX39B_CAEEL	Spliceosome RNA helicase DDX39B homolog	269030	129392	217729	136176	259424	258740	276201	291045	370205	299397
sp|Q18217|ULA1_CAEEL	Q18217	ULA1_CAEEL	NEDD8-activating enzyme E1 regulatory subunit	222252	336805	210274	345820	185628	161361	110600	237446	194410	171716
sp|Q18221|SET2_CAEEL	Q18221	SET2_CAEEL	Probable histone-lysine N-methyltransferase set-2	195774	405444	192695	427813	182228	133429	58886	181178	170871	138612
sp|Q18232|YBRI_CAEEL	Q18232	YBRI_CAEEL	Uncharacterized protein C26F1.3	231822	273465	232087	260916	199940	193563	249197	219517	237628	258140
sp|Q18240|SPR2_CAEEL	Q18240	SPR2_CAEEL	Suppressor of presenilin-2	190754	316758	144845	316821	133464	193825	315552	169317	253978	309731
sp|Q18245|YC27B_CAEEL	Q18245	YC27B_CAEEL	Ig-like and fibronectin type-III domain-containing protein C27B7.7	180143	364462	186837	231794	187757	176281	205947	288544	229947	209978
sp|Q18246|RAP1_CAEEL	Q18246	RAP1_CAEEL	Ras-related protein Rap-1	236423	170734	231585	149384	233880	270676	272517	198556	330095	399392
sp|Q18253|DPF2_CAEEL	Q18253	DPF2_CAEEL	Dipeptidyl peptidase family member 2	267378	229994	264622	223481	250837	270530	177862	214713	259619	231634
sp|Q18286|EXOC6_CAEEL	Q18286	EXOC6_CAEEL	Exocyst complex component 6	244297	207429	255351	216282	235699	230962	195009	277471	269324	243663
sp|Q18312|RGS3_CAEEL	Q18312	RGS3_CAEEL	Regulator of G-protein signaling rgs-3	210684	334495	235773	313172	149541	156235	283951	164390	211700	256747
sp|Q18359|NDUA5_CAEEL	Q18359	NDUA5_CAEEL	Probable NADH dehydrogenase [ubiquinone] 1 alpha subcomplex subunit 5	184889	428491	220662	403140	150004	143784	219517	127802	155162	177671
sp|Q18406|EXOC5_CAEEL	Q18406	EXOC5_CAEEL	Exocyst complex component 5	259585	142556	273240	152412	212820	248486	321009	234704	313618	360113
sp|Q18412|SGO1_CAEEL	Q18412	SGO1_CAEEL	Shugoshin	200319	337907	202357	406876	189158	180841	201542	153898	184278	203737
sp|Q18421|GRPE_CAEEL	Q18421	GRPE_CAEEL	GrpE protein homolog, mitochondrial	226232	245259	235906	274988	206463	206030	240271	231460	252493	245556
sp|Q18425|SPHK1_CAEEL	Q18425	SPHK1_CAEEL	Sphingosine kinase 1	208023	283280	248704	326375	148565	154606	195991	222202	226645	237982
sp|Q18446|BL1S5_CAEEL	Q18446	BL1S5_CAEEL	Biogenesis of lysosome-related organelles complex 1 subunit 5	163146	495588	169668	437506	153194	120557	236463	152100	113108	131885
sp|Q18449|YC2L_CAEEL	Q18449	YC2L_CAEEL	Uncharacterized Golgi apparatus membrane protein-like protein C34D4.4	189674	348181	202759	346219	199983	191864	210057	211304	198210	178902
sp|Q18484|TMX2_CAEEL	Q18484	TMX2_CAEEL	Thioredoxin-related transmembrane protein 2 homolog	282809	234871	333203	248075	238537	157348	128482	294021	224609	138617
sp|Q18486|COQ8_CAEEL	Q18486	COQ8_CAEEL	Ubiquinone biosynthesis protein coq-8	268312	150469	280391	160589	265421	319228	310074	220206	283923	309993
sp|Q18493|UAP1_CAEEL	Q18493	UAP1_CAEEL	Probable UDP-N-acetylglucosamine pyrophosphorylase	271331	231838	251139	254012	328125	284044	223657	195908	234254	196391
sp|Q18515|C1GLT_CAEEL	Q18515	C1GLT_CAEEL	Glycoprotein-N-acetylgalactosamine 3-beta-galactosyltransferase 1	272158	165383	226798	166181	190611	187706	324962	311698	278479	326947
sp|Q18581|ACN1_CAEEL	Q18581	ACN1_CAEEL	Inactive angiotensin-converting enzyme-related protein	172471	225200	124660	207177	203512	182941	183237	248513	409235	359492
sp|Q18594|YC4B5_CAEEL	Q18594	YC4B5_CAEEL	Uncharacterized protein C44B7.5	283815	301767	287223	337778	250274	215248	188269	146903	175028	151987
sp|Q18600|YTV2_CAEEL	Q18600	YTV2_CAEEL	Uncharacterized zinc metalloprotease C44B7.11	295027	198721	339274	273128	166059	171677	160253	251123	224530	208620
sp|Q18673|NEPL1_CAEEL	Q18673	NEPL1_CAEEL	Neprilysin-1	236299	186394	229186	170499	308702	255534	213705	215016	334277	319050
sp|Q18674|RRP1_CAEEL	Q18674	RRP1_CAEEL	Ribosomal RNA processing protein 1 homolog	171488	429088	158184	354499	105867	161849	170162	203653	186121	203208
sp|Q18677|DHP2_CAEEL	Q18677	DHP2_CAEEL	Dihydropyrimidinase 2	223229	207890	221183	221757	278282	305838	213960	261812	258326	251969
sp|Q18678|SYSC_CAEEL	Q18678	SYSC_CAEEL	Probable serine--tRNA ligase, cytoplasmic	226851	307033	204189	328380	235970	181836	142997	280004	184520	152923
sp|Q18680|IPYR_CAEEL	Q18680	IPYR_CAEEL	Probable inorganic pyrophosphatase 1	308572	212066	217890	203102	242242	303015	307284	173791	172140	371545
sp|Q18685|UN112_CAEEL	Q18685	UN112_CAEEL	Protein unc-112	212073	280376	204822	243548	196732	189062	207207	251537	266085	260199
sp|Q18688|HSP90_CAEEL	Q18688	HSP90_CAEEL	Heat shock protein 90	222595	242567	246165	275089	240009	265420	246561	213753	230979	235958
sp|Q18691|FAM50_CAEEL	Q18691	FAM50_CAEEL	Protein FAM50 homolog	222936	324860	194188	294723	225968	203946	257907	199905	214301	216864
sp|Q18726|CIA30_CAEEL	Q18726	CIA30_CAEEL	Probable complex I intermediate-associated protein 30, mitochondrial	258109	285125	255649	280281	185301	165614	228438	201728	217629	238887
sp|Q18786|SMD2_CAEEL	Q18786	SMD2_CAEEL	Probable small nuclear ribonucleoprotein Sm D2	261077	263526	255445	257508	261573	203633	313236	207083	197923	233363
sp|Q18787|PRS7_CAEEL	Q18787	PRS7_CAEEL	26S protease regulatory subunit 7	245391	239853	250848	243580	240879	268438	282892	205342	241606	241234
sp|Q18788|MAN12_CAEEL	Q18788	MAN12_CAEEL	Mannosyl-oligosaccharide 1,2-alpha-mannosidase C52E4.5	241319	272537	270169	328663	172237	179797	205805	260727	169347	181253
sp|Q18801|GMD1_CAEEL	Q18801	GMD1_CAEEL	GDP-mannose 4,6 dehydratase 1	223333	280492	211139	273054	222198	214771	229527	213772	241243	246535
sp|Q18803|ATPL2_CAEEL	Q18803	ATPL2_CAEEL	Probable ATP synthase subunit g 2, mitochondrial	331258	147945	333973	174905	211051	247620	360186	130054	260470	369489
sp|Q18823|LAM2_CAEEL	Q18823	LAM2_CAEEL	Laminin-like protein lam-2	216589	264421	201137	244282	213920	232917	260035	200935	288134	276017
sp|Q18846|KS6A2_CAEEL	Q18846	KS6A2_CAEEL	Putative ribosomal protein S6 kinase alpha-2	217223	239945	237898	237785	205594	200110	246435	238154	276455	275748
sp|Q18864|SURF4_CAEEL	Q18864	SURF4_CAEEL	Surfeit locus protein 4 homolog	229870	291651	221239	375737	198263	159844	326740	284234	119088	149682
sp|Q18885|BTF3_CAEEL	Q18885	BTF3_CAEEL	Transcription factor BTF3 homolog	281270	251419	244290	305170	229747	146821	381445	342283	100643	149013
sp|Q18892|EPG5_CAEEL	Q18892	EPG5_CAEEL	Ectopic P granules protein 5	188084	362095	186157	313322	194475	169281	152739	243611	199356	202218
sp|Q18905|CGP1_CAEEL	Q18905	CGP1_CAEEL	GTP-binding protein cgp-1	158498	410047	108331	259114	201715	186802	228252	219108	255335	247003
sp|Q18919|RCOR_CAEEL	Q18919	RCOR_CAEEL	REST corepressor spr-1	211094	243477	238494	236023	319205	263194	230501	212050	242940	258855
sp|Q18932|CAH2_CAEEL	Q18932	CAH2_CAEEL	Putative carbonic anhydrase-like protein 2	303242	256088	330119	269463	218667	259024	230212	196824	157052	178104
sp|Q18938|MAAI_CAEEL	Q18938	MAAI_CAEEL	Probable maleylacetoacetate isomerase	144478	480380	128991	501185	178015	170724	157273	107649	136514	137484
sp|Q18964|WDFY2_CAEEL	Q18964	WDFY2_CAEEL	WD repeat and FYVE domain-containing protein 2	250171	117895	219073	124848	436816	401628	337711	212089	322907	313503
sp|Q18967|EIF3F_CAEEL	Q18967	EIF3F_CAEEL	Eukaryotic translation initiation factor 3 subunit F	296748	134170	313283	159548	269934	286862	275973	262290	230908	299859
sp|Q18973|GSTK2_CAEEL	Q18973	GSTK2_CAEEL	Glutathione s-transferase kappa 2	291714	122575	284892	137544	487164	426481	395554	127871	356708	213717
sp|Q19000|BODG_CAEEL	Q19000	BODG_CAEEL	Probable gamma-butyrobetaine dioxygenase	238771	143684	260173	174127	280252	314554	281846	224185	338945	294535
sp|Q19013|GLS2_CAEEL	Q19013	GLS2_CAEEL	Putative glutaminase 2	236917	207240	324581	265332	266591	238927	204833	202899	238008	229551
sp|Q19020|DYHC_CAEEL	Q19020	DYHC_CAEEL	Dynein heavy chain, cytoplasmic	219756	226545	222113	233455	258724	267961	277259	280051	223647	244210
sp|Q19052|EIF2A_CAEEL	Q19052	EIF2A_CAEEL	Eukaryotic translation initiation factor 2A	250961	227854	279322	245773	252917	238296	204985	244930	231195	214369
sp|Q19087|DNPEP_CAEEL	Q19087	DNPEP_CAEEL	Putative aspartyl aminopeptidase	238870	263141	259159	252964	284625	262718	222280	240592	218432	174146
sp|Q19124|A16L1_CAEEL	Q19124	A16L1_CAEEL	Autophagic-related protein 16.1	192724	259438	219242	252878	404719	348902	256755	197527	216722	203902
sp|Q19127|NPC1_CAEEL	Q19127	NPC1_CAEEL	Niemann-Pick C1 protein homolog 1	244287	148582	244854	161630	284155	308630	263532	299605	281207	282028
sp|Q19143|KBRAS_CAEEL	Q19143	KBRAS_CAEEL	NF-kappa-B inhibitor-interacting Ras-like protein	244517	199723	255143	199945	231281	235429	250142	262070	275155	274615
sp|Q19189|PEX12_CAEEL	Q19189	PEX12_CAEEL	Putative peroxisome assembly protein 12	221303	278051	197541	314141	162497	157857	214325	198127	255075	280971
sp|Q19192|E2AK3_CAEEL	Q19192	E2AK3_CAEEL	Eukaryotic translation initiation factor 2-alpha kinase	221221	294586	223347	285478	210542	203975	213526	251097	189436	223713
sp|Q19203|UNC98_CAEEL	Q19203	UNC98_CAEEL	Zinc finger protein unc-98	226864	288777	208603	260692	144575	142502	248940	261075	233247	271276
sp|Q19262|EXOC3_CAEEL	Q19262	EXOC3_CAEEL	Exocyst complex component 3	266533	214230	254817	221069	171906	207609	275762	221717	266144	301201
sp|Q19264|DEOC_CAEEL	Q19264	DEOC_CAEEL	Putative deoxyribose-phosphate aldolase	257456	244293	283271	284646	198023	222233	239686	172783	252800	226914
sp|Q19266|KPC3_CAEEL	Q19266	KPC3_CAEEL	Protein kinase C-like 3	247045	160558	246708	154538	302629	293513	257070	258273	321310	281915
sp|Q19289|IFB1_CAEEL	Q19289	IFB1_CAEEL	Intermediate filament protein ifb-1	180267	381711	156817	329887	163440	173032	191055	239879	171521	224340
sp|Q19297|YZ73_CAEEL	Q19297	YZ73_CAEEL	Uncharacterized monothiol glutaredoxin F10D7.3	238344	353376	145240	277434	189391	164783	284113	235855	180338	249221
sp|Q19311|PUR4_CAEEL	Q19311	PUR4_CAEEL	Probable phosphoribosylformylglycinamidine synthase	237747	218059	304358	310586	236422	193903	125402	249668	247003	168669
sp|Q19319|CADH4_CAEEL	Q19319	CADH4_CAEEL	Cadherin-4	307126	110893	320293	124363	415998	427131	104873	377290	127872	210667
sp|Q19326|ASF1_CAEEL	Q19326	ASF1_CAEEL	Probable histone chaperone asf-1	325102	107852	369076	125931	253900	260960	312110	268495	260121	278139
sp|Q19329|TSR1_CAEEL	Q19329	TSR1_CAEEL	Pre-rRNA-processing protein TSR1 homolog	278075	202945	259202	207295	218561	260514	272026	253367	240261	255972
sp|Q19337|ST7_CAEEL	Q19337	ST7_CAEEL	Protein ST7 homolog	258986	214422	254216	231293	209191	229225	188871	262276	263355	240438
sp|Q19338|MON2_CAEEL	Q19338	MON2_CAEEL	Monensin-resistant homolog 2	249714	181544	242878	196782	178696	220081	302308	262895	263337	340159
sp|Q19341|3HAO_CAEEL	Q19341	3HAO_CAEEL	3-hydroxyanthranilate 3,4-dioxygenase	261256	174394	279609	174424	296748	290221	235065	215958	303870	271848
sp|Q19360|UBA3_CAEEL	Q19360	UBA3_CAEEL	NEDD8-activating enzyme E1 catalytic subunit	280448	185946	280505	235705	338146	213525	198817	247560	253223	206045
sp|Q19366|DPOD2_CAEEL	Q19366	DPOD2_CAEEL	Probable DNA polymerase delta small subunit	248320	214028	222311	226522	301861	281828	279998	221679	256867	250876
sp|Q19374|YSL1_CAEEL	Q19374	YSL1_CAEEL	Putative pyridoxal-phosphate dependent protein F13B12.4	273361	188836	255421	161582	354156	274623	289650	218531	304526	245871
sp|Q19375|IWS1_CAEEL	Q19375	IWS1_CAEEL	IWS1-like protein	320089	108191	297479	118120	504633	405152	378436	157079	317588	227373
sp|Q19420|IMPA1_CAEEL	Q19420	IMPA1_CAEEL	Inositol monophosphatase ttx-7	202615	348880	234400	316976	188485	185942	183890	219471	195956	178285
sp|Q19420-2|IMPA1_CAEEL	Q19420-2	IMPA1_CAEEL	Isoform b of Inositol monophosphatase ttx-7	191829	325389	229934	353191	207598	197488	184543	204327	199555	180869
sp|Q19459|GSLG1_CAEEL	Q19459	GSLG1_CAEEL	Golgi apparatus protein 1 homolog	265932	184721	270439	219023	265290	286334	284119	224362	281031	226933
sp|Q19468|MBOA7_CAEEL	Q19468	MBOA7_CAEEL	Lysophospholipid acyltransferase 7	234193	228569	281092	229472	275108	262462	197983	215506	258631	234302
sp|Q19529|CMC3_CAEEL	Q19529	CMC3_CAEEL	Probable calcium-binding mitochondrial carrier F17E5.2	219969	298741	238997	298891	224211	210820	167766	231688	214476	188003
sp|Q19537|RFA1_CAEEL	Q19537	RFA1_CAEEL	Probable replication factor A 73 kDa subunit	243293	214603	257411	233029	266128	268909	233765	198762	269498	263462
sp|Q19546|WRN_CAEEL	Q19546	WRN_CAEEL	Probable Werner syndrome ATP-dependent helicase homolog 1	224571	213039	249689	218229	263593	264358	209492	274407	240510	255275
sp|Q19564|OXDD2_CAEEL	Q19564	OXDD2_CAEEL	D-aspartate oxidase 2	229731	229728	279064	251373	224390	229021	185682	241273	242093	241637
sp|Q19572|GPA12_CAEEL	Q19572	GPA12_CAEEL	Guanine nucleotide-binding protein alpha-12 subunit	251371	220972	231376	229146	147094	204371	238343	285765	267704	261486
sp|Q19584|UFD1_CAEEL	Q19584	UFD1_CAEEL	Ubiquitin fusion degradation protein 1 homolog	211267	300216	213036	282344	213638	221991	204772	245372	218920	207884
sp|Q19626|VATB_CAEEL	Q19626	VATB_CAEEL	Probable V-type proton ATPase subunit B	220236	232726	234215	233651	310519	293201	231343	224135	247189	239962
sp|Q19683|YZR5_CAEEL	Q19683	YZR5_CAEEL	Uncharacterized protein F21D5.5	225742	282373	256343	295438	214043	172989	179358	231235	225851	206159
sp|Q19691|TBX2_CAEEL	Q19691	TBX2_CAEEL	T-box protein 2	226383	187691	230438	167590	218136	212991	340966	225380	331187	358880
sp|Q19706|EIF3G_CAEEL	Q19706	EIF3G_CAEEL	Eukaryotic translation initiation factor 3 subunit G	224627	262136	224429	273913	208247	202337	237710	281537	181100	246215
sp|Q19713|SYFB_CAEEL	Q19713	SYFB_CAEEL	Phenylalanine--tRNA ligase beta subunit	272790	154281	257254	178223	271958	334080	310351	208318	287917	298866
sp|Q19720|HM38_CAEEL	Q19720	HM38_CAEEL	Homeobox protein ceh-38	227465	256749	192604	225062	311642	267323	238304	196491	280382	260467
sp|Q19722|SYNC_CAEEL	Q19722	SYNC_CAEEL	Asparagine--tRNA ligase, cytoplasmic	217870	274254	193855	249169	253595	277508	334753	191814	239519	262092
sp|Q19724|NDUS6_CAEEL	Q19724	NDUS6_CAEEL	Probable NADH dehydrogenase [ubiquinone] iron-sulfur protein 6, mitochondrial	268743	274473	290503	208847	239614	184849	260069	237057	194883	236262
sp|Q19743|H13_CAEEL	Q19743	H13_CAEEL	Histone H1.3	238199	292222	203131	230193	216636	173370	279771	165455	275350	313707
sp|Q19746|INX3_CAEEL	Q19746	INX3_CAEEL	Innexin-3	227238	250564	226743	240008	209875	241161	308014	173575	263415	310218
sp|Q19749|ODP2_CAEEL	Q19749	ODP2_CAEEL	Dihydrolipoyllysine-residue acetyltransferase component of pyruvate dehydrogenase complex, mitochondrial	255291	218754	268955	298203	177768	195105	233146	248586	209873	236780
sp|Q19753|YU0O_CAEEL	Q19753	YU0O_CAEEL	Uncharacterized protein F23B12.7	215241	362547	178558	336226	166680	148317	142685	275020	182774	159326
sp|Q19766|TOM20_CAEEL	Q19766	TOM20_CAEEL	Mitochondrial import receptor subunit TOM20 homolog	137468	501843	143226	464394	132364	142712	168352	145159	114919	156482
sp|Q19782|IFD2_CAEEL	Q19782	IFD2_CAEEL	Intermediate filament protein ifd-2	211898	307894	147033	184538	197067	188560	193208	211741	317530	344405
sp|Q19821|ROM1_CAEEL	Q19821	ROM1_CAEEL	Rhomboid-related protein 1	358703	164923	223455	164802	365022	337539	385534	189832	340940	160021
sp|Q19825|SYRC_CAEEL	Q19825	SYRC_CAEEL	Probable arginine--tRNA ligase, cytoplasmic	266268	217686	252695	230318	216283	243328	260020	226795	271706	240353
sp|Q19826|RPAB3_CAEEL	Q19826	RPAB3_CAEEL	Probable DNA-directed RNA polymerases I, II, and III subunit RPABC3	229443	235662	229660	245695	223761	247946	213577	247802	256029	247439
sp|Q19832|MSP3_CAEEL	Q19832	MSP3_CAEEL	Major sperm protein 3	169248	251375	144874	187659	239819	209945	221595	278823	330163	333680
sp|Q19842|PCCA_CAEEL	Q19842	PCCA_CAEEL	Propionyl-CoA carboxylase alpha chain, mitochondrial	246633	257803	242234	273968	240934	229978	202558	218288	232756	217388
sp|Q19848|VRK1_CAEEL	Q19848	VRK1_CAEEL	Serine/threonine-protein kinase VRK1	240504	200994	232566	202765	215855	254502	291166	223095	277316	325105
sp|Q19849|EGL44_CAEEL	Q19849	EGL44_CAEEL	Transcription enhancer factor-like protein egl-44	10867.6	815450	13182.6	768082	22919.7	20030.9	27389.1	12461.3	10945.7	9435.44
sp|Q19869|RL26_CAEEL	Q19869	RL26_CAEEL	60S ribosomal protein L26	192099	364080	220139	364807	171203	173727	200194	232507	145244	167794
sp|Q19877|RS23_CAEEL	Q19877	RS23_CAEEL	40S ribosomal protein S23	224940	231813	266421	228077	230149	265910	162532	304398	218082	212569
sp|Q19895|YUQP_CAEEL	Q19895	YUQP_CAEEL	CRAL-TRIO domain-containing protein F28H7.8	225664	288845	253327	305691	194816	200676	172829	268355	174374	187735
sp|Q19905|UGDH_CAEEL	Q19905	UGDH_CAEEL	UDP-glucose 6-dehydrogenase	168981	419879	153409	398095	159271	231207	182428	174795	175395	150419
sp|Q19906|CTU2_CAEEL	Q19906	CTU2_CAEEL	Cytoplasmic tRNA 2-thiolation protein 2	237008	151634	210546	202005	129718	99128.5	422790	344212	208511	436158
sp|Q19948|YPP4_CAEEL	Q19948	YPP4_CAEEL	Uncharacterized protein F32A5.4	217101	331595	197181	281054	249826	144512	158985	362445	140389	147970
sp|Q19951|PEX13_CAEEL	Q19951	PEX13_CAEEL	Probable peroxisomal membrane protein PEX13	231424	271672	205122	264908	239010	246845	228081	245986	221907	221145
sp|Q19952|LSM4_CAEEL	Q19952	LSM4_CAEEL	Probable U6 snRNA-associated Sm-like protein LSm4	237852	226463	248790	220835	232896	234501	245198	229680	282098	258117
sp|Q19954|VPS41_CAEEL	Q19954	VPS41_CAEEL	Vacuolar protein sorting-associated protein 41 homolog	252945	138843	291099	150199	288791	302855	258120	264790	297873	287011
sp|Q19969|IMA3_CAEEL	Q19969	IMA3_CAEEL	Importin subunit alpha-3	249763	128272	280788	185479	395504	342265	254008	240844	285355	243372
sp|Q19978|BST14_CAEEL	Q19978	BST14_CAEEL	Bestrophin homolog 14	207055	324635	297866	323282	548076	210132	59775.1	177444	162996	75702.3
sp|Q19981|TAG53_CAEEL	Q19981	TAG53_CAEEL	Putative protein tag-53	194731	328548	309483	335047	641723	209854	20932.7	177105	140007	46782.1
sp|Q1ENI8|PXDN_CAEEL	Q1ENI8	PXDN_CAEEL	Peroxidasin homolog	237350	232513	264967	264438	268768	267538	216340	241917	221740	199012
sp|Q1NZ26|YSMU_CAEEL	Q1NZ26	YSMU_CAEEL	Uncharacterized protein F13E9.13, mitochondrial	283901	149498	251870	184925	324229	408208	265453	177680	308603	252397
sp|Q20010|SAS5_CAEEL	Q20010	SAS5_CAEEL	Spindle assembly abnormal protein 5	238389	233261	275160	236817	331312	282617	325193	174025	239792	226061
sp|Q20024|STX3_CAEEL	Q20024	STX3_CAEEL	Putative syntaxin-3	227555	283430	197973	276240	221543	274952	315671	231408	188982	225349
sp|Q20025|PROF2_CAEEL	Q20025	PROF2_CAEEL	Profilin-2	229118	271775	225122	281831	238370	265867	324386	233137	181704	209900
sp|Q20026|CTL1L_CAEEL	Q20026	CTL1L_CAEEL	Choline transporter-like protein 1	251478	187804	267346	219651	401812	373504	289462	193121	223197	220606
sp|Q20027|C25HL_CAEEL	Q20027	C25HL_CAEEL	Cholesterol 25-hydroxylase-like protein	290242	119126	292593	132172	457669	551059	468284	197507	198266	217865
sp|Q20035|TMCO4_CAEEL	Q20035	TMCO4_CAEEL	Uncharacterized membrane protein F35D11.3	236297	256860	248583	264804	246285	253255	216698	257071	193999	207334
sp|Q20054|MAB21_CAEEL	Q20054	MAB21_CAEEL	Protein male abnormal 21	171961	500634	179848	436275	126350	92408	69050.1	197780	133166	96550.3
sp|Q20059|WDR48_CAEEL	Q20059	WDR48_CAEEL	WD repeat-containing protein 48 homolog	196051	339689	206538	320152	198952	195378	175731	200877	223155	205458
sp|Q20060|SMC4_CAEEL	Q20060	SMC4_CAEEL	Structural maintenance of chromosomes protein 4	250313	212307	274951	211681	257291	252753	247121	227678	254022	260603
sp|Q20065|P4HA2_CAEEL	Q20065	P4HA2_CAEEL	Prolyl 4-hydroxylase subunit alpha-2	266494	190743	290831	255293	227854	247773	203665	321513	198461	175236
sp|Q20086|UGT58_CAEEL	Q20086	UGT58_CAEEL	Putative UDP-glucuronosyltransferase ugt-58	251056	186301	288295	239428	230764	260658	451708	213923	187929	296510
sp|Q20117|GSH1_CAEEL	Q20117	GSH1_CAEEL	Glutamate--cysteine ligase	296136	198634	254829	213835	270435	270480	315786	203587	245221	256849
sp|Q20123|EI24_CAEEL	Q20123	EI24_CAEEL	Ectopic P granules protein 4	277252	181783	242342	149299	194136	276004	224752	231909	298181	350403
sp|Q20140|KAD1_CAEEL	Q20140	KAD1_CAEEL	Adenylate kinase isoenzyme 1	336849	189182	282123	174157	199973	277699	216022	200178	250984	297989
sp|Q20157|MPU1_CAEEL	Q20157	MPU1_CAEEL	Mannose-P-dolichol utilization defect 1 protein homolog	242294	187238	238705	185057	258075	278695	265083	274328	289842	258795
sp|Q20168|COPB2_CAEEL	Q20168	COPB2_CAEEL	Probable coatomer subunit beta'	232728	207750	222163	226403	254764	287462	263939	207907	280952	289045
sp|Q20222|FABP3_CAEEL	Q20222	FABP3_CAEEL	Fatty acid-binding protein homolog 3	202829	347030	188663	327564	214956	217543	204890	136074	244548	226498
sp|Q20223|FABP1_CAEEL	Q20223	FABP1_CAEEL	Fatty acid-binding protein homolog 1	233731	240634	206309	221342	238253	245525	231360	182763	317895	294913
sp|Q20224|FABP2_CAEEL	Q20224	FABP2_CAEEL	Fatty acid-binding protein homolog 2	263372	251401	228868	206360	222301	231812	330454	203210	269755	266393
sp|Q20228|RS9_CAEEL	Q20228	RS9_CAEEL	40S ribosomal protein S9	238704	223666	270160	237552	210139	233530	215866	268503	227820	244713
sp|Q20230|KCY2_CAEEL	Q20230	KCY2_CAEEL	UMP-CMP kinase 2	287086	220387	263944	222110	333811	303322	308473	212907	178189	226367
sp|Q20263|GOT1_CAEEL	Q20263	GOT1_CAEEL	Probable Golgi transport protein 1	232739	237065	273242	275322	303348	255621	196157	252625	195126	185056
sp|Q20296|HDA6_CAEEL	Q20296	HDA6_CAEEL	Histone deacetylase 6	228413	362924	269431	370499	222136	132076	87231.3	263524	135055	79784.7
sp|Q20300|ELO5_CAEEL	Q20300	ELO5_CAEEL	Elongation of very long chain fatty acids protein 5	272481	170102	308716	203551	264473	354886	241267	271346	220309	198404
sp|Q20303|ELO6_CAEEL	Q20303	ELO6_CAEEL	Elongation of very long chain fatty acids protein 6	283361	93881	357086	108266	401288	419368	253141	289771	246385	216278
sp|Q20318|LIN49_CAEEL	Q20318	LIN49_CAEEL	Protein lin-49	225708	257076	217821	253313	235747	222095	224206	221249	259923	257847
sp|Q20332|TTYH1_CAEEL	Q20332	TTYH1_CAEEL	Protein tweety homolog 1	293372	249281	232065	242195	159858	190562	290587	253405	179985	278776
sp|Q20334|TNNI1_CAEEL	Q20334	TNNI1_CAEEL	Troponin I 1	265005	240071	244577	216603	162746	161394	260003	281027	214590	293933
sp|Q20347|MKK4_CAEEL	Q20347	MKK4_CAEEL	MAP kinase kinase mkk-4	310714	161401	236630	145899	540099	417040	585314	195025	224561	166261
sp|Q20363|SIP1_CAEEL	Q20363	SIP1_CAEEL	Stress-induced protein 1	232577	203857	240396	210232	362804	319507	308398	187325	255293	271886
sp|Q20365|RAB33_CAEEL	Q20365	RAB33_CAEEL	Ras-related protein Rab-33	222759	147291	268136	149437	500892	520968	247054	243826	197681	233526
sp|Q20374|PATR1_CAEEL	Q20374	PATR1_CAEEL	Protein PAT1 homolog 1	270977	148224	248591	160178	240885	260004	271507	267151	299925	319522
sp|Q20375|SPTC2_CAEEL	Q20375	SPTC2_CAEEL	Serine palmitoyltransferase 2	216294	262637	201219	267619	207429	198991	237728	222916	260351	277379
sp|Q20390|PPT1_CAEEL	Q20390	PPT1_CAEEL	Palmitoyl-protein thioesterase 1	221648	265448	184471	220232	233847	206554	268338	226658	273715	300239
sp|Q20412|NDUB2_CAEEL	Q20412	NDUB2_CAEEL	Probable NADH dehydrogenase [ubiquinone] 1 beta subcomplex subunit 2, mitochondrial	272805	207015	306044	228645	293087	250378	294734	216467	194959	243629
sp|Q20480|SIR41_CAEEL	Q20480	SIR41_CAEEL	NAD-dependent protein deacetylase sir-2.2	260960	110972	237943	113668	305771	434305	410636	234407	269407	359230
sp|Q20496|GDIR_CAEEL	Q20496	GDIR_CAEEL	Probable rho GDP-dissociation inhibitor	229681	178230	227882	167867	244865	292495	287286	313333	280870	269772
sp|Q20497|MED12_CAEEL	Q20497	MED12_CAEEL	Mediator of RNA polymerase II transcription subunit 12	206659	307299	186368	299866	264153	249781	223951	190130	235355	213186
sp|Q20502|HUTH_CAEEL	Q20502	HUTH_CAEEL	Probable histidine ammonia-lyase	223291	234573	261272	278412	314509	293261	221524	296513	170063	146189
sp|Q20507|ACBP3_CAEEL	Q20507	ACBP3_CAEEL	Acyl-CoA-binding protein homolog 3	333603	236457	278226	284121	313533	239614	551786	162183	116511	187874
sp|Q20548|RN207_CAEEL	Q20548	RN207_CAEEL	Probable RING finger protein 207 homolog	208061	165915	191442	138962	302668	258253	407130	377663	236204	310283
sp|Q20574|STX2_CAEEL	Q20574	STX2_CAEEL	Putative syntaxin-2	203346	227932	184437	172932	282793	258177	284269	300287	266645	291929
sp|Q20585|PSMD6_CAEEL	Q20585	PSMD6_CAEEL	26S proteasome non-ATPase regulatory subunit 6	224584	281453	232851	292287	191875	208083	292155	205041	234499	223860
sp|Q20588|TMA7_CAEEL	Q20588	TMA7_CAEEL	Translation machinery-associated protein 7 homolog	170956	463501	142767	416858	182433	146909	233958	165569	144949	142553
sp|Q20591|VA0E_CAEEL	Q20591	VA0E_CAEEL	V-type proton ATPase subunit e	245699	261756	189940	267354	217636	185747	232289	224490	249265	272441
sp|Q20636|GBB2_CAEEL	Q20636	GBB2_CAEEL	Guanine nucleotide-binding protein subunit beta-2	263198	152293	218165	150444	208668	216732	264030	298367	320819	342961
sp|Q20646|CEP1_CAEEL	Q20646	CEP1_CAEEL	Transcription factor cep-1	206756	330079	238779	337198	143124	158395	202750	217112	190949	210809
sp|Q20647|R23A2_CAEEL	Q20647	R23A2_CAEEL	60S ribosomal protein L23a 2	207638	302072	209228	368787	189099	204869	230575	207084	190828	196599
sp|Q20655|14332_CAEEL	Q20655	14332_CAEEL	14-3-3-like protein 2	188635	419998	220890	345698	201095	149723	209442	175658	139112	188391
sp|Q20666|VATH1_CAEEL	Q20666	VATH1_CAEEL	Probable V-type proton ATPase subunit H 1	245626	286050	269398	336721	218042	135388	129511	272812	183456	141543
sp|Q20678|EXOC1_CAEEL	Q20678	EXOC1_CAEEL	Exocyst complex component 1	251029	160564	232582	162290	286026	306030	295021	242257	311840	301937
sp|Q20679|PLOD_CAEEL	Q20679	PLOD_CAEEL	Procollagen-lysine,2-oxoglutarate 5-dioxygenase	214349	228740	213906	230546	192243	250624	278305	252921	253987	298975
sp|Q20683|TTC36_CAEEL	Q20683	TTC36_CAEEL	Tetratricopeptide repeat protein 36 homolog	216766	408330	206470	369096	133810	150048	221661	206113	138676	153539
sp|Q20696|SMSR1_CAEEL	Q20696	SMSR1_CAEEL	Sphingomyelin synthase-related 1	256182	226630	266901	231685	125717	164468	309775	263532	244693	280422
sp|Q20719|NDUV2_CAEEL	Q20719	NDUV2_CAEEL	Probable NADH dehydrogenase [ubiquinone] flavoprotein 2, mitochondrial	273963	248113	248880	251125	217703	245009	252811	225754	201045	238372
sp|Q20728|TBCB_CAEEL	Q20728	TBCB_CAEEL	Tubulin-specific chaperone B	231697	179168	221244	173259	305950	340801	439736	241432	265017	281864
sp|Q20745|UNC84_CAEEL	Q20745	UNC84_CAEEL	Nuclear migration and anchoring protein unc-84	238681	220067	205947	211146	198069	187759	237414	237665	298138	332858
sp|Q20748|ATAD3_CAEEL	Q20748	ATAD3_CAEEL	ATPase family AAA domain-containing protein 3	238845	225121	233460	213558	259664	248545	270028	237932	257857	269760
sp|Q20751|IF5A2_CAEEL	Q20751	IF5A2_CAEEL	Eukaryotic translation initiation factor 5A-2	235215	313417	299864	306606	236407	168308	293390	235921	127842	161534
sp|Q20757|PUF5_CAEEL	Q20757	PUF5_CAEEL	Pumilio domain-containing protein 5	251756	226615	286766	237837	342539	295321	259021	200524	208656	209874
sp|Q20758|ARL1_CAEEL	Q20758	ARL1_CAEEL	ADP-ribosylation factor-like protein 1	361777	88462.1	237604	99939.9	564863	455461	357462	202622	287668	211642
sp|Q20762|YAO6_CAEEL	Q20762	YAO6_CAEEL	Uncharacterized protein F54D1.6	196740	196591	167019	157293	311271	284552	248606	306420	313149	302982
sp|Q20772|GCDH_CAEEL	Q20772	GCDH_CAEEL	Probable glutaryl-CoA dehydrogenase, mitochondrial	197272	226710	201224	223861	252611	257060	202458	192510	334602	316441
sp|Q20779|COX6A_CAEEL	Q20779	COX6A_CAEEL	Probable cytochrome c oxidase subunit 6A, mitochondrial	292517	220480	318347	219804	243662	229996	272157	307375	136702	192072
sp|Q20797|STX5_CAEEL	Q20797	STX5_CAEEL	Putative syntaxin-5	150227	446839	175611	405613	167248	154840	153756	184029	151654	159827
sp|Q20819|EFTS_CAEEL	Q20819	EFTS_CAEEL	Elongation factor Ts, mitochondrial	223633	260194	243894	256889	199572	196000	171429	254946	250119	239128
sp|Q20822|SRP68_CAEEL	Q20822	SRP68_CAEEL	Probable signal recognition particle subunit SRP68	271974	183862	270117	194019	307573	316320	272292	236259	250771	233759
sp|Q20848|P5CR_CAEEL	Q20848	P5CR_CAEEL	Putative pyrroline-5-carboxylate reductase	227369	308728	144567	283073	126785	303874	228995	216918	255135	227421
sp|Q20870|DAZ1_CAEEL	Q20870	DAZ1_CAEEL	DAZ protein 1	229538	281191	257996	261710	169013	159865	206574	258385	228589	229982
sp|Q20893|CDO1_CAEEL	Q20893	CDO1_CAEEL	Cysteine dioxygenase 1	292871	179814	311500	301706	282314	288810	255520	181656	200409	196303
sp|Q20911|CUBN_CAEEL	Q20911	CUBN_CAEEL	Probable cubilin	236692	231291	247067	225437	238025	229170	235374	273679	240015	239621
sp|Q20924|SUN1_CAEEL	Q20924	SUN1_CAEEL	Sun domain-containing protein 1	284656	141845	334902	225004	346012	308810	276314	250639	217337	185779
sp|Q20930|MIG17_CAEEL	Q20930	MIG17_CAEEL	ADAM family mig-17	125937	529837	113267	513030	112197	116501	208710	153399	106642	112427
sp|Q20932|BYN1_CAEEL	Q20932	BYN1_CAEEL	Cell adhesion protein byn-1	271254	205410	265683	218193	197351	221976	199867	278636	256210	240749
sp|Q20938|PS11A_CAEEL	Q20938	PS11A_CAEEL	Probable 26S proteasome regulatory subunit rpn-6.1	205706	233650	224772	278274	193602	245258	395465	181366	254637	297613
sp|Q20939|PDXH_CAEEL	Q20939	PDXH_CAEEL	Putative pyridoxamine 5'-phosphate oxidase	248818	254162	273337	250151	224923	234275	191586	232542	232962	211154
sp|Q20970|SYMC_CAEEL	Q20970	SYMC_CAEEL	Methionine--tRNA ligase, cytoplasmic	250871	221023	254693	226273	246602	260172	248973	232675	247229	249618
sp|Q20977|STATB_CAEEL	Q20977	STATB_CAEEL	Signal transducer and activator of transcription b	273131	170605	264020	173345	269760	272410	238980	270776	278771	260747
sp|Q21006|NHR34_CAEEL	Q21006	NHR34_CAEEL	Nuclear hormone receptor family member nhr-34	225706	292471	236737	273746	191073	204724	196153	246118	219587	213328
sp|Q21012|ENOPH_CAEEL	Q21012	ENOPH_CAEEL	Enolase-phosphatase E1	237695	252189	196054	281501	301007	322454	197792	213352	228580	198283
sp|Q21017|KIN29_CAEEL	Q21017	KIN29_CAEEL	Serine/threonine-protein kinase kin-29	181167	118392	154213	121544	190839	497644	580595	164496	313129	514459
sp|Q21018|CRI3_CAEEL	Q21018	CRI3_CAEEL	Conserved regulator of innate immunity protein 3	221756	152278	233826	105322	745713	618061	159451	165117	278739	180844
sp|Q21037|ORC2_CAEEL	Q21037	ORC2_CAEEL	Origin recognition complex subunit 2	212878	310899	238795	319925	190010	224916	207070	184362	212353	211000
sp|Q21049|LIPA_CAEEL	Q21049	LIPA_CAEEL	Liprin-alpha	227212	244670	204474	208635	282620	223260	241499	227332	274926	291519
sp|Q21054|CGT3_CAEEL	Q21054	CGT3_CAEEL	Ceramide glucosyltransferase 3	222953	270164	256948	296020	274138	217426	259643	209429	208873	199018
sp|Q21059|NAS34_CAEEL	Q21059	NAS34_CAEEL	Zinc metalloproteinase nas-34	230772	234671	137882	220589	252286	245319	238342	147171	370972	350514
sp|Q21065|IFA3_CAEEL	Q21065	IFA3_CAEEL	Intermediate filament protein ifa-3	270410	103894	213371	121460	147453	233278	143049	199084	395726	526310
sp|Q21086|GNL3_CAEEL	Q21086	GNL3_CAEEL	Guanine nucleotide-binding protein-like 3 homolog	250136	193907	279452	197663	237474	238282	361525	246774	238464	285018
sp|Q21106|DCAF1_CAEEL	Q21106	DCAF1_CAEEL	DDB1- and CUL4-associated factor homolog 1	259826	159369	260047	172038	237244	280000	271106	250458	299793	301765
sp|Q21109|ENDOU_CAEEL	Q21109	ENDOU_CAEEL	Poly(U)-specific endoribonuclease homolog	212796	288957	198178	238942	207200	222125	245089	304570	218916	211517
sp|Q21122|F26_CAEEL	Q21122	F26_CAEEL	Probable 6-phosphofructo-2-kinase/fructose-2,6-bisphosphatase	218312	272216	257364	273001	268111	277694	181266	199504	225525	208285
sp|Q21153|CMC1_CAEEL	Q21153	CMC1_CAEEL	Probable calcium-binding mitochondrial carrier K02F3.2	283543	184110	250246	189425	223731	247260	307817	235203	271552	294672
sp|Q21166|SUR5_CAEEL	Q21166	SUR5_CAEEL	Acetoacetyl-CoA synthetase	271641	192403	356101	266656	325184	290030	233916	197096	190012	178946
sp|Q21193|PROF3_CAEEL	Q21193	PROF3_CAEEL	Profilin-3	276715	98940.7	227293	109966	565389	511498	542709	179207	266983	257677
sp|Q21209|BARD1_CAEEL	Q21209	BARD1_CAEEL	BRCA1-associated RING domain protein 1	237332	235689	281427	265456	290743	266146	220084	201290	224300	214614
sp|Q21215|GBLP_CAEEL	Q21215	GBLP_CAEEL	Guanine nucleotide-binding protein subunit beta-2-like 1	280906	157025	299937	196257	285252	271884	231998	253871	253048	251815
sp|Q21217|GABT_CAEEL	Q21217	GABT_CAEEL	Probable 4-aminobutyrate aminotransferase, mitochondrial	270755	198162	255570	227193	264731	314576	262982	225410	247221	226954
sp|Q21219|PEPT1_CAEEL	Q21219	PEPT1_CAEEL	Peptide transporter family 1	265453	75958	231177	86800.6	414907	466524	428999	235687	329461	311910
sp|Q21230|IF2B_CAEEL	Q21230	IF2B_CAEEL	Eukaryotic translation initiation factor 2 subunit 2	263979	253595	252663	266764	213156	219107	245600	209684	245837	213167
sp|Q21253|GELS1_CAEEL	Q21253	GELS1_CAEEL	Gelsolin-like protein 1	266867	150725	253135	128900	384144	380882	309537	282630	268596	227465
sp|Q21265|TIMPL_CAEEL	Q21265	TIMPL_CAEEL	Putative metalloproteinase inhibitor tag-225	236699	249199	251443	240653	154509	194541	250311	277310	229052	252903
sp|Q21270|COG6_CAEEL	Q21270	COG6_CAEEL	Conserved oligomeric Golgi complex subunit 6	241647	244072	236315	222546	179875	205075	260515	253579	252477	276236
sp|Q21276|YZVL_CAEEL	Q21276	YZVL_CAEEL	Uncharacterized NOP5 family protein K07C5.4	207807	249668	196297	230382	156543	169615	233578	273301	274213	318864
sp|Q21278|SLU7_CAEEL	Q21278	SLU7_CAEEL	Pre-mRNA-splicing factor SLU7	232671	249009	243958	230661	225154	247089	188854	273221	231198	229987
sp|Q21281|MUP4_CAEEL	Q21281	MUP4_CAEEL	Transmembrane matrix receptor MUP-4	258164	220439	244249	267892	223623	384549	249202	249482	191695	177680
sp|Q21286|YBF7_CAEEL	Q21286	YBF7_CAEEL	Probable cation-transporting ATPase K07E3.7	327256	201470	261755	183939	277742	296445	230116	247409	207274	235600
sp|Q21338|SPT5H_CAEEL	Q21338	SPT5H_CAEEL	Transcription elongation factor SPT5	219785	256180	226346	243718	253706	270697	205895	230626	245985	239818
sp|Q21341|LET99_CAEEL	Q21341	LET99_CAEEL	Protein let-99	215912	284319	228112	300253	210071	234203	202870	224124	218155	211202
sp|Q21346|CUL6_CAEEL	Q21346	CUL6_CAEEL	Cullin-6	212992	141534	249729	139959	268086	316852	343987	353851	289704	258955
sp|Q21355|GST4_CAEEL	Q21355	GST4_CAEEL	Glutathione S-transferase 4	312092	100240	383512	161723	363572	373159	423384	215055	235084	200537
sp|Q21407|GPC1B_CAEEL	Q21407	GPC1B_CAEEL	Putative glycerophosphocholine phosphodiesterase GPCPD1 homolog K10B3.6	242929	223216	269181	228016	277944	257243	225766	247813	228904	231555
sp|Q21432|NAS11_CAEEL	Q21432	NAS11_CAEEL	Zinc metalloproteinase nas-11	269464	283284	291158	281477	315058	281299	242238	246486	111800	121707
sp|Q21443|LMN1_CAEEL	Q21443	LMN1_CAEEL	Lamin-1	192023	302637	167306	239956	228897	246187	198481	277375	244309	233215
sp|Q21444|COG2_CAEEL	Q21444	COG2_CAEEL	Conserved oligomeric Golgi complex subunit 2	240351	238637	237126	209084	278759	242234	237856	213844	277605	263024
sp|Q21446|LIN14_CAEEL	Q21446	LIN14_CAEEL	Protein lin-14	261901	166824	273093	146063	274963	246846	270749	238161	298621	326133
sp|Q21452|LIAS_CAEEL	Q21452	LIAS_CAEEL	Lipoyl synthase, mitochondrial	267223	154819	269345	168445	271132	329567	359375	253233	257012	274546
sp|Q21454|RM35_CAEEL	Q21454	RM35_CAEEL	Probable 39S ribosomal protein L35, mitochondrial	247486	214364	286856	198156	154457	167631	290855	238598	286874	306227
sp|Q21502|MEP1_CAEEL	Q21502	MEP1_CAEEL	MOG interacting and ectopic P-granules protein 1	233340	241467	233740	247724	278335	260041	225402	202485	255562	250233
sp|Q21554|DDB1_CAEEL	Q21554	DDB1_CAEEL	DNA damage-binding protein 1	271688	152648	282248	165877	213349	244531	271330	290343	274912	293971
sp|Q21557|DYL2_CAEEL	Q21557	DYL2_CAEEL	Probable dynein light chain 2, cytoplasmic	221316	352271	199503	333797	169018	137338	284219	241424	160178	189953
sp|Q21568|NH2L1_CAEEL	Q21568	NH2L1_CAEEL	NHP2-like protein 1 homolog	296752	304887	237173	276206	249341	155197	580598	239527	102343	169149
sp|Q21624|CORO_CAEEL	Q21624	CORO_CAEEL	Coronin-like protein cor-1	215744	308394	228918	301819	154760	142175	175364	296752	187983	200343
sp|Q21625|DPOA2_CAEEL	Q21625	DPOA2_CAEEL	DNA polymerase alpha subunit B	261807	235650	309531	238927	229393	230685	235438	200993	230849	235431
sp|Q21657|MOCOS_CAEEL	Q21657	MOCOS_CAEEL	Molybdenum cofactor sulfurase	238523	247669	253782	302091	199731	186642	161595	188776	256671	257553
sp|Q21691|NRDE3_CAEEL	Q21691	NRDE3_CAEEL	Nuclear RNAi defective-3 protein	271097	197414	265272	216430	333289	276500	208782	165459	297753	255456
sp|Q21693|IF4E2_CAEEL	Q21693	IF4E2_CAEEL	Eukaryotic translation initiation factor 4E-2	245985	274007	254623	288945	239827	210227	202395	217296	195006	215865
sp|Q21697|ASPG_CAEEL	Q21697	ASPG_CAEEL	Putative N(4)-(beta-N-acetylglucosaminyl)-L-asparaginase	299054	211482	292624	254748	249041	240203	299282	206430	205994	218375
sp|Q21706|UGT47_CAEEL	Q21706	UGT47_CAEEL	Putative UDP-glucuronosyltransferase ugt-47	295164	224989	320295	256937	225006	252565	242576	216932	196881	188442
sp|Q21735|NTF2_CAEEL	Q21735	NTF2_CAEEL	Probable nuclear transport factor 2	212535	317542	220940	290289	308946	265863	242648	191269	178327	195017
sp|Q21743|GST9_CAEEL	Q21743	GST9_CAEEL	Probable glutathione S-transferase 9	198301	197694	205701	171700	308847	333868	355457	347852	218637	243128
sp|Q21751|EAA6_CAEEL	Q21751	EAA6_CAEEL	Putative sodium-dependent excitatory amino acid transporter glt-6	229335	219748	230645	186373	192482	204036	200399	271827	289578	318977
sp|Q21752|VDAC_CAEEL	Q21752	VDAC_CAEEL	Probable voltage-dependent anion-selective channel	252263	202029	254067	230628	275225	288213	209140	242312	242653	241888
sp|Q21755|NOSIP_CAEEL	Q21755	NOSIP_CAEEL	Nitric oxide synthase-interacting protein homolog	256343	227331	272562	217321	219628	198944	233604	246061	255346	256044
sp|Q21770|GCC7_CAEEL	Q21770	GCC7_CAEEL	Germ cell-expressed protein R06C7.1	236277	228124	293983	247427	301922	293848	199793	234588	210584	193935
sp|Q21773|DHP1_CAEEL	Q21773	DHP1_CAEEL	Dihydropyrimidinase 1	226955	285100	236695	284647	162795	185097	178235	229408	240475	235775
sp|Q21774|PUR8_CAEEL	Q21774	PUR8_CAEEL	Adenylosuccinate lyase	248282	212387	276817	234667	239866	259352	227457	223091	254149	246819
sp|Q21775|NTAQ1_CAEEL	Q21775	NTAQ1_CAEEL	Protein N-terminal glutamine amidohydrolase	260226	110869	226556	123884	516826	629050	265174	212415	269147	211761
sp|Q21795|KMO_CAEEL	Q21795	KMO_CAEEL	Kynurenine 3-monooxygenase	276590	190069	349773	220975	264490	288071	249663	219104	212996	214220
sp|Q21815|MIG23_CAEEL	Q21815	MIG23_CAEEL	Nucleoside-diphosphatase mig-23	232453	283840	206662	317985	143218	163218	230561	308764	172698	200537
sp|Q21824|TDX1_CAEEL	Q21824	TDX1_CAEEL	Probable peroxiredoxin prdx-3	229110	272306	198154	319058	225932	216474	235096	222142	217882	217419
sp|Q21827|GPTC1_CAEEL	Q21827	GPTC1_CAEEL	G patch domain-containing protein 1 homolog	199090	316506	173761	299647	233534	227899	194423	235143	214520	217754
sp|Q21874|YF1M_CAEEL	Q21874	YF1M_CAEEL	Uncharacterized protein R09E10.5	220609	238545	183172	263876	334820	282324	230171	198829	258252	255192
sp|Q21882|HIUH1_CAEEL	Q21882	HIUH1_CAEEL	Probable 5-hydroxyisourate hydrolase R09H10.3	245075	200577	256325	294566	438226	394539	232599	204777	154951	164839
sp|Q21898|VATL1_CAEEL	Q21898	VATL1_CAEEL	V-type proton ATPase 16 kDa proteolipid subunit 1	270555	178167	282209	199505	251402	276986	222379	243348	256787	267941
sp|Q21902|MCM5_CAEEL	Q21902	MCM5_CAEEL	DNA replication licensing factor mcm-5	293422	177703	283103	210211	249475	289813	268164	199237	269191	257617
sp|Q21920|ANKHM_CAEEL	Q21920	ANKHM_CAEEL	Ankyrin repeat and KH domain-containing protein R11A8.7	226094	266213	223114	270400	240458	241442	198965	230331	230471	229709
sp|Q21924|MOS2_CAEEL	Q21924	MOS2_CAEEL	Protein mos-2 homolog	226599	310503	213784	321223	242828	216740	171499	228127	190682	175708
sp|Q21926|SYIC_CAEEL	Q21926	SYIC_CAEEL	Isoleucine--tRNA ligase, cytoplasmic	258140	214017	259939	249589	262679	209041	182713	340898	202309	169446
sp|Q21929|DCXR_CAEEL	Q21929	DCXR_CAEEL	Probable L-xylulose reductase	306828	307536	238957	198859	201173	251642	233097	192905	214070	230476
sp|Q21930|RL28_CAEEL	Q21930	RL28_CAEEL	60S ribosomal protein L28	223715	299820	247880	338235	152508	170379	214472	247845	160003	205990
sp|Q21939|RM49_CAEEL	Q21939	RM49_CAEEL	Probable 39S ribosomal protein L49, mitochondrial	315048	103818	337349	100213	201665	206082	351589	267209	309839	351670
sp|Q21944|GLPK_CAEEL	Q21944	GLPK_CAEEL	Probable glycerol kinase	217699	273710	207864	194258	221718	216518	251659	289050	239325	265879
sp|Q21952|NUF2_CAEEL	Q21952	NUF2_CAEEL	Kinetochore protein Nuf2 homolog	237803	197324	215974	208935	194131	244913	476624	179002	252625	393606
sp|Q21955|MED15_CAEEL	Q21955	MED15_CAEEL	Mediator of RNA polymerase II transcription subunit 15	242857	256616	239950	259021	221928	208582	259412	208541	256432	240541
sp|Q21973|BEST1_CAEEL	Q21973	BEST1_CAEEL	Bestrophin-1	323767	183257	339250	191326	221622	269491	257109	195122	269457	224070
sp|Q21986|NAA25_CAEEL	Q21986	NAA25_CAEEL	N-terminal acetyltransferase B complex subunit NAA25 homolog	243584	215919	241655	221003	240896	260423	301260	213655	273162	271228
sp|Q21988|AMX1_CAEEL	Q21988	AMX1_CAEEL	Amine oxidase family member 1	255350	166843	255247	176205	262304	291881	244702	205509	319441	316893
sp|Q21993|PFD5_CAEEL	Q21993	PFD5_CAEEL	Probable prefoldin subunit 5	231619	390423	199160	357461	186107	152476	316779	135104	144410	217953
sp|Q21997|DERL2_CAEEL	Q21997	DERL2_CAEEL	Derlin-2	213422	242739	223379	220143	368393	370685	267043	221477	225256	207269
sp|Q22000|PDE4_CAEEL	Q22000	PDE4_CAEEL	Probable 3',5'-cyclic phosphodiesterase pde-4	246936	176424	243416	150218	258168	249010	372983	270791	254100	339049
sp|Q22004|AMERL_CAEEL	Q22004	AMERL_CAEEL	Uncharacterized protein R166.3	217125	219232	283315	218992	136673	190083	222691	289212	264012	278903
sp|Q22006|PRO1_CAEEL	Q22006	PRO1_CAEEL	Pre-rRNA-processing protein pro-1	227581	232068	284923	242323	210869	193483	233741	247268	245823	251839
sp|Q22017|FLAD1_CAEEL	Q22017	FLAD1_CAEEL	Probable FAD synthase	227176	230464	265873	219160	194296	205907	238714	255691	258613	276011
sp|Q22018|KTHY_CAEEL	Q22018	KTHY_CAEEL	Probable thymidylate kinase	212360	300569	213684	276244	173007	185344	258003	216807	207647	284802
sp|Q22019|PSF1_CAEEL	Q22019	PSF1_CAEEL	Probable DNA replication complex GINS protein PSF1	269233	174132	277308	172846	249899	324473	302387	184155	286963	310256
sp|Q22021|ATPK_CAEEL	Q22021	ATPK_CAEEL	Putative ATP synthase subunit f, mitochondrial	275038	137337	308478	161179	295250	299796	224125	265537	265589	274317
sp|Q22031|TRM7_CAEEL	Q22031	TRM7_CAEEL	Putative tRNA (cytidine(32)/guanosine(34)-2'-O)-methyltransferase	257086	210536	263447	276711	242890	244393	261066	194055	229343	260389
sp|Q22036|CAN5_CAEEL	Q22036	CAN5_CAEEL	Calpain-5	249098	202824	253395	192717	322436	290047	226357	234069	276017	242261
sp|Q22037|ROA1_CAEEL	Q22037	ROA1_CAEEL	Heterogeneous nuclear ribonucleoprotein A1	182461	408645	147826	337880	201753	198150	173322	203460	199026	173739
sp|Q22038|RHO1_CAEEL	Q22038	RHO1_CAEEL	Ras-like GTP-binding protein rhoA	228197	117629	184908	115475	436100	494463	510752	190772	338504	302156
sp|Q22053|FBRL_CAEEL	Q22053	FBRL_CAEEL	rRNA 2'-O-methyltransferase fibrillarin	260183	203978	216413	198720	351380	350144	350504	168071	301559	238239
sp|Q22054|RS16_CAEEL	Q22054	RS16_CAEEL	40S ribosomal protein S16	239794	216589	240719	262931	300941	281229	287186	218964	217748	236070
sp|Q22067|AATC_CAEEL	Q22067	AATC_CAEEL	Probable aspartate aminotransferase, cytoplasmic	273547	208852	267312	222298	252950	243279	213009	235506	259453	236146
sp|Q22099|SYK_CAEEL	Q22099	SYK_CAEEL	Lysine--tRNA ligase	281324	222592	258154	218647	289298	284451	247951	226758	237318	208014
sp|Q22111|MMAA1_CAEEL	Q22111	MMAA1_CAEEL	Methylmalonic aciduria type A homolog, mitochondrial	245109	238576	264322	274667	208829	213174	325788	202184	195463	278156
sp|Q22169|SSRB_CAEEL	Q22169	SSRB_CAEEL	Translocon-associated protein subunit beta	360109	140792	264239	186967	216906	193902	466394	317904	203496	237899
sp|Q22230|YVX3_CAEEL	Q22230	YVX3_CAEEL	Uncharacterized oxidoreductase T05C12.3	165460	285814	163763	207062	166955	178662	178076	322592	292147	294201
sp|Q22258|ATR_CAEEL	Q22258	ATR_CAEEL	Serine/threonine-protein kinase ATR	238481	235567	286485	244546	213814	227766	255789	250454	226922	222185
sp|Q22285|TTR46_CAEEL	Q22285	TTR46_CAEEL	Transthyretin-like protein 46	254333	171670	228334	162175	716250	748967	213811	156542	168886	104731
sp|Q22288|TTR15_CAEEL	Q22288	TTR15_CAEEL	Transthyretin-like protein 15	150318	474384	112625	561580	156117	171712	121340	205986	65018.2	51262.8
sp|Q22295|UGT50_CAEEL	Q22295	UGT50_CAEEL	Putative UDP-glucuronosyltransferase ugt-50	251304	192245	314497	253670	199592	257712	185833	254948	254914	204426
sp|Q22306|YW12_CAEEL	Q22306	YW12_CAEEL	UPF0046 protein T07D4.2	211839	313203	227081	288382	180100	172466	175576	253473	194919	231352
sp|Q22307|DHX9_CAEEL	Q22307	DHX9_CAEEL	Probable ATP-dependent RNA helicase A	233068	200970	231643	217352	233190	245940	265945	257889	275927	278514
sp|Q22347|ACADM_CAEEL	Q22347	ACADM_CAEEL	Probable medium-chain specific acyl-CoA dehydrogenase 10, mitochondrial	231055	217448	277496	248278	251951	216234	235739	184991	293799	264067
sp|Q22361|YFR3_CAEEL	Q22361	YFR3_CAEEL	Uncharacterized protein T09E8.3	269134	303066	199336	275723	166043	194373	488545	189292	206488	225833
sp|Q22366|RIM_CAEEL	Q22366	RIM_CAEEL	Rab-3-interacting molecule unc-10	196194	273888	201631	245499	104896	112091	123679	177586	327834	412256
sp|Q22396|NAS20_CAEEL	Q22396	NAS20_CAEEL	Zinc metalloproteinase nas-20	251653	89914.2	219688	104521	215861	219774	250650	218997	362302	542454
sp|Q22431|ARI2_CAEEL	Q22431	ARI2_CAEEL	Probable protein ariadne-2	273669	150587	270247	142685	301200	309480	222950	274464	283076	278396
sp|Q22438|RM51_CAEEL	Q22438	RM51_CAEEL	39S ribosomal protein L51, mitochondrial	252693	216329	256427	205307	278548	290841	198379	245656	241350	246610
sp|Q22460|BCA1_CAEEL	Q22460	BCA1_CAEEL	Beta carbonic anhydrase 1	235803	299954	242118	325454	213872	202256	198620	188674	204889	199431
sp|Q22472|RIC3_CAEEL	Q22472	RIC3_CAEEL	Resistance to inhibitors of cholinesterase protein 3	224704	358538	235025	321533	162127	156325	164788	221416	174205	187680
sp|Q22492|HEXA_CAEEL	Q22492	HEXA_CAEEL	Beta-hexosaminidase A	288969	190757	271785	182457	227327	246193	242638	213059	301634	279058
sp|Q22494|VATH2_CAEEL	Q22494	VATH2_CAEEL	Probable V-type proton ATPase subunit H 2	254793	219423	255275	219389	214289	254760	289183	223128	271652	253171
sp|Q22516|CHD3_CAEEL	Q22516	CHD3_CAEEL	Chromodomain-helicase-DNA-binding protein 3 homolog	224381	250664	215984	236148	226343	214239	202272	195428	303436	291546
sp|Q22549|INX10_CAEEL	Q22549	INX10_CAEEL	Innexin-10	193888	247557	205172	211421	284900	300175	182855	235443	276172	273707
sp|Q22560|IMA1_CAEEL	Q22560	IMA1_CAEEL	Importin subunit alpha-1	271410	138456	313885	134198	385094	333972	254698	256623	289241	227209
sp|Q22566|YSV1_CAEEL	Q22566	YSV1_CAEEL	Uncharacterized protein T19C3.1	249529	387353	157724	332544	240837	166616	332679	156742	138392	215499
sp|Q22616|BL1S1_CAEEL	Q22616	BL1S1_CAEEL	Biogenesis of lysosome-related organelles complex 1 subunit 1	243474	421551	134114	364270	210378	140410	338656	144978	118702	217578
sp|Q22618|ADR2_CAEEL	Q22618	ADR2_CAEEL	Probable double-stranded RNA-specific adenosine deaminase	224156	201394	221058	286037	254015	264691	318775	208856	251809	265015
sp|Q22619|NDUS8_CAEEL	Q22619	NDUS8_CAEEL	Probable NADH dehydrogenase [ubiquinone] iron-sulfur protein 8, mitochondrial	261637	182319	260982	204424	296310	253249	404338	183754	285270	284497
sp|Q22633|HPPD_CAEEL	Q22633	HPPD_CAEEL	4-hydroxyphenylpyruvate dioxygenase	264663	247211	262438	251928	238360	267002	286315	196307	239314	206522
sp|Q22639|VPS54_CAEEL	Q22639	VPS54_CAEEL	Vacuolar protein sorting-associated protein 54	214867	325772	222294	339455	240023	171418	411511	212028	145483	178715
sp|Q22640|ERH_CAEEL	Q22640	ERH_CAEEL	Enhancer of rudimentary homolog	207069	421116	204360	430593	218748	109771	423313	178033	91566.8	97698
sp|Q22647|TIM50_CAEEL	Q22647	TIM50_CAEEL	Mitochondrial import inner membrane translocase subunit TIM50	252979	251314	249835	244175	276168	252048	243787	206016	236414	223694
sp|Q22670|RBGPR_CAEEL	Q22670	RBGPR_CAEEL	Rab3 GTPase-activating protein regulatory subunit	256278	181161	222243	185990	242795	281415	285212	257698	257247	318102
sp|Q22682|EAA4_CAEEL	Q22682	EAA4_CAEEL	Putative sodium-dependent excitatory amino acid transporter glt-4	232378	197070	198504	195955	275544	252143	297468	259022	282889	302483
sp|Q22703|TFDP1_CAEEL	Q22703	TFDP1_CAEEL	Transcription factor dpl-1	240990	269597	240428	269908	207086	169843	223512	234115	235309	236458
sp|Q22706|EXOC2_CAEEL	Q22706	EXOC2_CAEEL	Exocyst complex component 2	260103	173267	281512	190510	271490	258026	226161	259118	277072	259204
sp|Q22708|SYM2_CAEEL	Q22708	SYM2_CAEEL	RNA-binding protein sym-2	258115	182869	232736	199283	231175	251024	246095	289135	259973	279245
sp|Q22710|NAS26_CAEEL	Q22710	NAS26_CAEEL	Zinc metalloproteinase nas-26	246126	246066	260231	275097	220300	215976	206454	231106	241634	209331
sp|Q22712|MTMR3_CAEEL	Q22712	MTMR3_CAEEL	Myotubularin-related protein 3	246014	254019	233337	244038	247878	248206	225596	222080	243752	233858
sp|Q22782|RAB6B_CAEEL	Q22782	RAB6B_CAEEL	Ras-related protein Rab-6.2	302044	81526	188282	85167	457971	454260	810066	194144	273764	322943
sp|Q22795|SET1_CAEEL	Q22795	SET1_CAEEL	Probable histone-lysine N-methyltransferase set-1	345513	81112.5	277468	106115	378090	425685	359848	209669	292351	281170
sp|Q22799|DYL1_CAEEL	Q22799	DYL1_CAEEL	Dynein light chain 1, cytoplasmic	166018	474625	162177	440815	248077	160526	268740	101800	126521	135866
sp|Q22836|YGH1_CAEEL	Q22836	YGH1_CAEEL	Uncharacterized protein T27F2.1	221032	292100	206180	267455	289176	247338	213923	211944	226599	215577
sp|Q22866|TPM1_CAEEL	Q22866	TPM1_CAEEL	Tropomyosin isoforms a/b/d/f	188641	422094	188289	325106	176824	142447	221539	165854	193366	211035
sp|Q22875|SHOC2_CAEEL	Q22875	SHOC2_CAEEL	Leucine-rich repeat protein soc-2	219088	244067	202536	191153	227434	235094	317824	308976	252769	251136
sp|Q22885|BROX_CAEEL	Q22885	BROX_CAEEL	BRO1 domain-containing protein BROX homolog	169103	261532	171451	223022	255038	263486	241853	347391	227285	231938
sp|Q22888|IF4E4_CAEEL	Q22888	IF4E4_CAEEL	Eukaryotic translation initiation factor 4E-4	253698	230943	266889	252355	295027	196076	134106	300586	225179	169525
sp|Q22908|RASEF_CAEEL	Q22908	RASEF_CAEEL	Ras and EF-hand domain-containing protein homolog	185717	266254	190736	225418	277913	268689	225631	315944	223207	220507
sp|Q22915|TG253_CAEEL	Q22915	TG253_CAEEL	MEMO1 family protein tag-253	222196	259315	236569	269859	229223	213226	174134	269791	233904	207600
sp|Q22918|IF5_CAEEL	Q22918	IF5_CAEEL	Eukaryotic translation initiation factor 5	225127	314802	220465	341051	210337	188607	221849	224427	180755	175855
sp|Q22957|U376C_CAEEL	Q22957	U376C_CAEEL	UPF0376 protein F10G2.1	250666	334312	184676	399661	210457	148648	288941	291557	89962.5	102648
sp|Q23023|UNC51_CAEEL	Q23023	UNC51_CAEEL	Serine/threonine-protein kinase unc-51	191838	282145	215302	340787	216921	245013	196636	232546	181195	218129
sp|Q23027|INX5_CAEEL	Q23027	INX5_CAEEL	Innexin-5	201167	256801	181502	232836	154233	157551	329954	310755	246738	296834
sp|Q23058|SSP9_CAEEL	Q23058	SSP9_CAEEL	Sperm-specific class P protein 9/11	174258	303497	160127	331114	132486	128585	357256	306789	179242	251349
sp|Q23092|FABP4_CAEEL	Q23092	FABP4_CAEEL	Fatty acid-binding protein homolog 4	274732	215425	278749	235648	220885	182087	236980	243531	240457	252086
sp|Q23120|RSP2_CAEEL	Q23120	RSP2_CAEEL	Probable splicing factor, arginine/serine-rich 2	221539	175019	172831	156925	184347	175762	406711	264899	271425	476277
sp|Q23121|RSP1_CAEEL	Q23121	RSP1_CAEEL	Probable splicing factor, arginine/serine-rich 1	269606	214263	255512	211200	222988	221457	246397	239526	253096	276189
sp|Q23122|SYAM_CAEEL	Q23122	SYAM_CAEEL	Alanine--tRNA ligase, mitochondrial	334534	144619	145671	151971	109720	168832	264626	200104	415705	440459
sp|Q23125|MFRN_CAEEL	Q23125	MFRN_CAEEL	Mitoferrin	287751	108974	193931	119043	152199	266443	416662	238946	325587	468504
sp|Q23126|TRMB_CAEEL	Q23126	TRMB_CAEEL	tRNA (guanine-N(7)-)-methyltransferase	239272	208347	178336	190253	225934	268413	298860	229289	292244	343600
sp|Q23175|HM32_CAEEL	Q23175	HM32_CAEEL	Homeobox protein ceh-32	172558	239211	195150	202877	366737	280759	200392	381117	245886	153878
sp|Q23192|ATAT2_CAEEL	Q23192	ATAT2_CAEEL	Alpha-tubulin N-acetyltransferase 2	224260	175691	259251	164097	281418	234757	243287	328961	287874	254792
sp|Q23202|SBDS_CAEEL	Q23202	SBDS_CAEEL	Ribosome maturation protein SBDS	252348	192348	273544	199324	227061	250186	258050	222381	285831	290134
sp|Q23221|FAT3_CAEEL	Q23221	FAT3_CAEEL	Delta(6)-fatty-acid desaturase fat-3	251957	242608	286311	333795	333800	287949	233030	192367	167384	136573
sp|Q23223|MTR4_CAEEL	Q23223	MTR4_CAEEL	mRNA transport homolog 4	228696	231472	229464	227307	190017	209068	223751	237826	276746	302148
sp|Q23236|NDX3_CAEEL	Q23236	NDX3_CAEEL	Nudix hydrolase 3	238802	235623	273321	250952	125656	142834	222673	253017	249091	293885
sp|Q23237|PSB3_CAEEL	Q23237	PSB3_CAEEL	Proteasome subunit beta type-3	179996	393220	181502	378638	154459	154896	192549	184336	179399	201155
sp|Q23240|CYC22_CAEEL	Q23240	CYC22_CAEEL	Probable cytochrome c 2.2	159773	409478	135243	322528	166078	128633	135733	299430	183791	187298
sp|Q23246|SSP34_CAEEL	Q23246	SSP34_CAEEL	Sperm-specific class P protein 34	147773	453289	127905	326319	205883	181475	142818	225027	190156	175039
sp|Q23255|MRE11_CAEEL	Q23255	MRE11_CAEEL	Double-strand break repair protein mre-11	329914	136009	216390	187740	536142	454361	426582	152965	251227	185904
sp|Q23256|WDR53_CAEEL	Q23256	WDR53_CAEEL	WD repeat-containing protein wdr-5.3	277822	208883	271880	238473	253515	256458	218906	207438	250885	241093
sp|Q23261|MTNB_CAEEL	Q23261	MTNB_CAEEL	Probable methylthioribulose-1-phosphate dehydratase	222795	230916	257918	292490	230398	255737	198911	204379	250432	232033
sp|Q23270|TRM1_CAEEL	Q23270	TRM1_CAEEL	tRNA (guanine(26)-N(2))-dimethyltransferase	243302	215764	253208	219045	230118	236968	196787	286473	259961	229162
sp|Q23280|YOCA_CAEEL	Q23280	YOCA_CAEEL	Uncharacterized protein ZC395.10	204934	330049	202244	393039	264858	188825	138007	228697	163411	132911
sp|Q23288|SPE39_CAEEL	Q23288	SPE39_CAEEL	Spermatogenesis-defective protein 39	253062	333644	255160	503262	200247	86325.8	46719	255350	107781	28554.6
sp|Q23307|YHB8_CAEEL	Q23307	YHB8_CAEEL	Uncharacterized protein ZC412.3	248751	226181	275405	225605	252380	212063	222445	244670	266935	223902
sp|Q23312|RS7_CAEEL	Q23312	RS7_CAEEL	40S ribosomal protein S7	291890	224484	186720	212247	402038	363873	381369	176455	212479	227894
sp|Q23314|RRP7_CAEEL	Q23314	RRP7_CAEEL	Ribosomal RNA-processing protein 7 homolog	237079	253485	245902	295428	197400	190639	98358.4	320811	202468	173706
sp|Q23356|MIG15_CAEEL	Q23356	MIG15_CAEEL	Serine/threonine-protein kinase mig-15	249166	226183	221757	217995	295081	278413	211713	243513	255684	237975
sp|Q23361|ALG12_CAEEL	Q23361	ALG12_CAEEL	Probable Dol-P-Man:Man(7)GlcNAc(2)-PP-Dol alpha-1,6-mannosyltransferase	303123	115336	277668	191670	306835	339982	273076	220649	278757	270674
sp|Q23381|MUTA_CAEEL	Q23381	MUTA_CAEEL	Probable methylmalonyl-CoA mutase, mitochondrial	262593	261250	273593	272825	239771	239539	195504	226276	204307	185288
sp|Q23400|RCL1_CAEEL	Q23400	RCL1_CAEEL	Probable RNA 3'-terminal phosphate cyclase-like protein	268262	206147	228907	217879	216050	252455	188693	296273	230925	255490
sp|Q23402|BCCIP_CAEEL	Q23402	BCCIP_CAEEL	Protein BCCIP homolog	263203	237744	209836	234159	276958	238021	203965	253551	239949	234839
sp|Q23424|FZO1_CAEEL	Q23424	FZO1_CAEEL	Transmembrane GTPase fzo-1	242127	237211	252690	229018	243067	266648	206656	266545	214717	232162
sp|Q23445|SAR1_CAEEL	Q23445	SAR1_CAEEL	GTP-binding protein SAR1	301837	170369	291795	200262	292258	305274	246939	228688	246578	227021
sp|Q23449|PSMD8_CAEEL	Q23449	PSMD8_CAEEL	26S proteasome non-ATPase regulatory subunit 8	273834	222865	272298	224098	188140	181209	287734	218318	273781	265424
sp|Q23450|COA7_CAEEL	Q23450	COA7_CAEEL	Cytochrome c oxidase assembly factor 7 homolog	251493	203374	222527	215019	431420	370095	442416	158508	261799	207427
sp|Q23457|RBX1_CAEEL	Q23457	RBX1_CAEEL	RING-box protein 1	160035	417852	171960	489984	242424	208754	104174	141589	128862	110536
sp|Q23490|MLT7_CAEEL	Q23490	MLT7_CAEEL	Peroxidase mlt-7	253662	165542	251205	181128	181820	281622	235699	297236	269008	301264
sp|Q23495|HEAT1_CAEEL	Q23495	HEAT1_CAEEL	HEAT repeat-containing protein 1 homolog	240561	189892	227632	202925	233327	274613	245704	235720	298082	299778
sp|Q23500|ACOC_CAEEL	Q23500	ACOC_CAEEL	Probable cytoplasmic aconitate hydratase	254328	176662	292405	227006	249748	257058	231044	231384	260324	265066
sp|Q23523|MED4_CAEEL	Q23523	MED4_CAEEL	Mediator of RNA polymerase II transcription subunit 4	245238	205792	243829	195485	407867	332849	291898	211235	227523	245525
sp|Q23529|HOOK_CAEEL	Q23529	HOOK_CAEEL	Zygote defective protein 12	244973	254674	266251	235493	244888	246143	275779	209992	229680	235512
sp|Q23544|FICD_CAEEL	Q23544	FICD_CAEEL	Adenosine monophosphate-protein transferase FICD homolog	105734	628444	105488	450566	154528	126812	111960	133228	103889	100796
sp|Q23551|UNC22_CAEEL	Q23551	UNC22_CAEEL	Twitchin	226716	272793	206702	230418	219264	216067	202356	233852	274383	258967
sp|Q23570|YO30_CAEEL	Q23570	YO30_CAEEL	GILT-like protein ZK669.3	218078	282772	186596	286951	359318	327658	233704	143290	243214	210657
sp|Q23571|ODB2_CAEEL	Q23571	ODB2_CAEEL	Lipoamide acyltransferase component of branched-chain alpha-keto acid dehydrogenase complex, mitochondrial	215781	268298	282466	290899	257143	268029	212523	183875	220046	200514
sp|Q23593|INX8_CAEEL	Q23593	INX8_CAEEL	Innexin-8	282781	70490.4	332565	94752.8	264631	322010	293601	266225	327571	342714
sp|Q23623|TGT_CAEEL	Q23623	TGT_CAEEL	Probable queuine tRNA-ribosyltransferase	273386	119378	279611	126627	189897	269680	258639	287965	328179	337283
sp|Q23628|LON3_CAEEL	Q23628	LON3_CAEEL	Cuticle collagen lon-3	319953	228623	334039	304494	197062	236000	209972	311779	131964	69246
sp|Q23629|DHTK1_CAEEL	Q23629	DHTK1_CAEEL	Probable 2-oxoglutarate dehydrogenase E1 component DHKTD1 homolog, mitochondrial	294825	163338	314326	203142	329746	320947	293211	214831	239589	208889
sp|Q23639|CUL5_CAEEL	Q23639	CUL5_CAEEL	Cullin-5	211181	305534	230846	298157	179587	179016	202201	204928	230232	242397
sp|Q23646|EIF1A_CAEEL	Q23646	EIF1A_CAEEL	Probable RNA-binding protein EIF1AD	209361	306786	194040	334362	253769	215305	252055	249458	161685	181949
sp|Q23651|ELP3_CAEEL	Q23651	ELP3_CAEEL	Probable elongator complex protein 3	264336	219533	227895	238386	312193	297785	265907	221645	233127	220768
sp|Q23655|NLT1_CAEEL	Q23655	NLT1_CAEEL	Non-specific lipid-transfer protein-like	206747	289678	218870	291479	266979	254192	211165	223350	203506	208336
sp|Q23670|TOP2_CAEEL	Q23670	TOP2_CAEEL	Probable DNA topoisomerase 2	253876	230785	237101	232272	297204	275280	240567	171795	261603	270404
sp|Q23679|MED22_CAEEL	Q23679	MED22_CAEEL	Mediator of RNA polymerase II transcription subunit 22	297967	248280	291453	244194	265103	223752	314666	167131	191063	242461
sp|Q23680|VATF_CAEEL	Q23680	VATF_CAEEL	Probable V-type proton ATPase subunit F	281635	237404	309479	285954	289876	225453	407261	145977	166805	225707
sp|Q26261|UNC5_CAEEL	Q26261	UNC5_CAEEL	Netrin receptor unc-5	200456	361132	200088	291801	145777	180735	171220	240050	206857	213470
sp|Q27245|YH24_CAEEL	Q27245	YH24_CAEEL	Putative aminopeptidase W07G4.4	245908	252178	245093	277536	258957	255337	191317	227365	221263	199442
sp|Q27249|TPM3_CAEEL	Q27249	TPM3_CAEEL	Tropomyosin isoforms c/e	219248	383710	152654	223331	190852	144304	301751	233656	217127	259646
sp|Q27257|DIF1_CAEEL	Q27257	DIF1_CAEEL	Protein dif-1	258599	203930	240130	209023	414642	405219	239934	182757	251690	200037
sp|Q27274|RO60_CAEEL	Q27274	RO60_CAEEL	60 kDa SS-A/Ro ribonucleoprotein homolog	201267	200929	196723	199556	235223	271673	260503	341777	247435	275891
sp|Q27355|LIN26_CAEEL	Q27355	LIN26_CAEEL	Transcription factor lin-26	226919	245714	203719	243828	219936	223277	220091	209565	287542	290208
sp|Q27365|LI15A_CAEEL	Q27365	LI15A_CAEEL	Protein lin-15A	235439	259996	207596	262204	192526	179405	203919	223122	276656	271374
sp|Q27371|TNNT_CAEEL	Q27371	TNNT_CAEEL	Troponin T	204682	319635	218662	264938	228110	193302	226419	217975	225390	234984
sp|Q27389|RL13A_CAEEL	Q27389	RL13A_CAEEL	60S ribosomal protein L13a	238380	250351	259979	233402	274289	290078	225925	235604	225821	201913
sp|Q27395|LI15B_CAEEL	Q27395	LI15B_CAEEL	Protein lin-15B	232887	299798	224021	283758	239680	218271	188342	195012	229629	218592
sp|Q27464|G6PD_CAEEL	Q27464	G6PD_CAEEL	Glucose-6-phosphate 1-dehydrogenase	218874	287183	234433	371004	215482	209155	169138	214929	192930	167774
sp|Q27474|DNLI1_CAEEL	Q27474	DNLI1_CAEEL	DNA ligase 1	235372	208100	240631	203550	261147	323507	274164	187409	298776	279444
sp|Q27483|PFKA2_CAEEL	Q27483	PFKA2_CAEEL	ATP-dependent 6-phosphofructokinase 2	187487	359634	201633	376437	86477.9	40562.8	67134.7	455786	110097	89165.1
sp|Q27487|CATA1_CAEEL	Q27487	CATA1_CAEEL	Peroxisomal catalase 1	267107	183343	242780	212982	270461	338860	305666	259032	266203	197011
sp|Q27488|PSA2_CAEEL	Q27488	PSA2_CAEEL	Proteasome subunit alpha type-2	224369	287173	224739	282199	261314	245488	251168	192419	217909	222469
sp|Q27490|H33L1_CAEEL	Q27490	H33L1_CAEEL	Histone H3.3-like type 1	249775	262509	257494	306256	304751	259871	293959	173993	202288	174677
sp|Q27504|CAH3_CAEEL	Q27504	CAH3_CAEEL	Putative carbonic anhydrase 3	235918	251689	278090	240043	351712	289357	243761	195725	227811	186327
sp|Q27511|H2AV_CAEEL	Q27511	H2AV_CAEEL	Histone H2A.V	227008	320014	194822	327124	288899	147908	108857	296379	142203	167588
sp|Q27514|C13A5_CAEEL	Q27514	C13A5_CAEEL	Putative cytochrome P450 CYP13A5	103990	229971	76251.2	397929	325662	284263	262167	346863	201924	192164
sp|Q27518|C13A2_CAEEL	Q27518	C13A2_CAEEL	Putative cytochrome P450 CYP13A2	216367	168980	311498	297672	202627	204524	182950	252463	253977	252642
sp|Q27519|C13A7_CAEEL	Q27519	C13A7_CAEEL	Putative cytochrome P450 CYP13A7	202030	57233.1	146557	51029.8	239059	284176	273259	320585	478558	483386
sp|Q27522|METK5_CAEEL	Q27522	METK5_CAEEL	Probable S-adenosylmethionine synthase 5	221441	71025.5	167865	66754.6	249751	280813	272255	276652	473769	461932
sp|Q27527|ENO_CAEEL	Q27527	ENO_CAEEL	Enolase	258413	212107	310498	227087	273933	256219	185357	251395	230046	201338
sp|Q27535|KARG2_CAEEL	Q27535	KARG2_CAEEL	Probable arginine kinase ZC434.8	190128	224344	157534	219691	160185	216199	360571	226918	268356	424525
sp|Q27536|GALT_CAEEL	Q27536	GALT_CAEEL	Probable galactose-1-phosphate uridylyltransferase	315578	125192	268664	139049	445262	477748	271443	184802	303536	197266
sp|Q27874|PAT3_CAEEL	Q27874	PAT3_CAEEL	Integrin beta pat-3	213620	252834	197508	215622	235934	250837	266811	203230	291428	304841
sp|Q27876|H2B4_CAEEL	Q27876	H2B4_CAEEL	Probable histone H2B 4	220258	401995	98375.8	344855	222255	167619	402565	214955	136132	189783
sp|Q27888|LDH_CAEEL	Q27888	LDH_CAEEL	L-lactate dehydrogenase	264623	187595	253352	205220	223272	256230	248247	237779	272510	289992
sp|Q2L6W9|SAX1_CAEEL	Q2L6W9	SAX1_CAEEL	Serine/threonine-protein kinase sax-1	247108	154802	244019	159412	309781	321937	249768	313598	263764	258372
sp|Q2PJ68|SGK1_CAEEL	Q2PJ68	SGK1_CAEEL	Serine/threonine-protein kinase sgk-1	237828	246235	266811	225101	238444	242180	197771	298309	207312	203596
sp|Q2WF59|ZER1_CAEEL	Q2WF59	ZER1_CAEEL	Zyg eleven-related protein 1	232829	265499	260176	271255	148974	177542	226687	289178	211422	210103
sp|Q45EK7|TRM44_CAEEL	Q45EK7	TRM44_CAEEL	Probable tRNA (uracil-O(2)-)-methyltransferase	269122	204868	315574	228306	195912	215215	145893	265391	242802	231039
sp|Q45FX5|VAV_CAEEL	Q45FX5	VAV_CAEEL	Protein vav-1	281896	162209	301142	173171	291001	272421	198502	252540	273168	256360
sp|Q5CZ37|FITM_CAEEL	Q5CZ37	FITM_CAEEL	FIT family protein ZK265.9	292265	123900	318665	131425	393085	336608	200420	260961	281189	233584
sp|Q5DX34|RPGRH_CAEEL	Q5DX34	RPGRH_CAEEL	X-linked retinitis pigmentosa GTPase regulator homolog	239140	178880	258374	191639	279267	262744	219241	292071	265171	258970
sp|Q5FC79|SFXN5_CAEEL	Q5FC79	SFXN5_CAEEL	Sideroflexin-5	225655	248153	251656	221129	214489	204748	214134	245067	264999	266670
sp|Q5WRN3|N6MT2_CAEEL	Q5WRN3	N6MT2_CAEEL	N(6)-adenine-specific DNA methyltransferase 2 homolog	317540	235935	367203	253843	117131	90021.9	91366.2	174732	281145	250875
sp|Q629J5|YRRC_CAEEL	Q629J5	YRRC_CAEEL	Uncharacterized protein R144.12	289567	219578	297302	261241	249884	194915	175166	282598	194935	174945
sp|Q65XX2|LTN1_CAEEL	Q65XX2	LTN1_CAEEL	E3 ubiquitin-protein ligase listerin	257148	173640	267362	195642	245855	259968	243745	282806	258627	264416
sp|Q688C0|RT24_CAEEL	Q688C0	RT24_CAEEL	28S ribosomal protein S24, mitochondrial	208334	322278	204851	291236	155464	133762	187760	214191	257011	255783
sp|Q6BER5|NU301_CAEEL	Q6BER5	NU301_CAEEL	Nucleosome-remodeling factor subunit NURF301-like	214087	280845	214717	265552	253724	238045	197603	205600	246454	244931
sp|Q6BEV5|YRMC_CAEEL	Q6BEV5	YRMC_CAEEL	Uncharacterized protein R06F6.12	200734	311011	214034	272772	208501	223772	181777	229091	226995	231278
sp|Q7JPQ6|YMP3_CAEEL	Q7JPQ6	YMP3_CAEEL	Uncharacterized protein B0361.3	206245	305906	223217	261429	206319	209621	248656	222162	221173	247520
sp|Q7K755|GLT11_CAEEL	Q7K755	GLT11_CAEEL	Putative polypeptide N-acetylgalactosaminyltransferase 11	251632	169692	279080	191987	231695	234520	199546	284013	287097	269767
sp|Q7YZT6|TPS1_CAEEL	Q7YZT6	TPS1_CAEEL	Alpha,alpha-trehalose-phosphate synthase [UDP-forming] 1	210544	267921	221324	297214	210046	212966	185996	253970	231351	215604
sp|Q86D25|CP080_CAEEL	Q86D25	CP080_CAEEL	UPF0468 protein C16orf80 homolog	244850	215580	240114	212338	161774	198421	246503	254408	330656	259848
sp|Q86DA5|SARM1_CAEEL	Q86DA5	SARM1_CAEEL	Sterile alpha and TIR motif-containing protein tir-1	188192	104921	162360	125327	220230	184882	1.56232e+06	452071	146642	303339
sp|Q86DA7|YKO8_CAEEL	Q86DA7	YKO8_CAEEL	Uncharacterized protein C05B5.8	195328	254282	214609	209293	147458	144199	590346	299257	240155	284363
sp|Q86DC6|IFD1_CAEEL	Q86DC6	IFD1_CAEEL	Intermediate filament protein ifd-1	185675	374562	194482	312155	134392	170965	155527	209549	225026	222664
sp|Q86NH1|SYD1_CAEEL	Q86NH1	SYD1_CAEEL	Rho GTPase-activating protein syd-1	218761	263754	231763	267967	182324	169837	184547	294883	213486	243890
sp|Q86S40|ADPGK_CAEEL	Q86S40	ADPGK_CAEEL	Probable ADP-dependent glucokinase	189681	145008	193602	161986	167526	257483	1.25936e+06	215207	230126	417849
sp|Q86S66|NACA_CAEEL	Q86S66	NACA_CAEEL	Nascent polypeptide-associated complex subunit alpha	184316	80264	189597	95686.4	183919	350210	1.97054e+06	134330	275087	448023
sp|Q86S66-2|NACA_CAEEL	Q86S66-2	NACA_CAEEL	Isoform b of Nascent polypeptide-associated complex subunit alpha	238591	313731	228748	309255	222636	218804	194993	206895	199793	180233
sp|Q8I0P7|PDE3_CAEEL	Q8I0P7	PDE3_CAEEL	Probable 3',5'-cyclic phosphodiesterase pde-3	231047	205600	267006	210344	329059	314326	228190	244700	243639	224917
sp|Q8I136|GALT4_CAEEL	Q8I136	GALT4_CAEEL	Polypeptide N-acetylgalactosaminyltransferase 4	278919	232456	262723	214297	271615	271883	259012	269424	198781	197288
sp|Q8I4B0|KCNSK_CAEEL	Q8I4B0	KCNSK_CAEEL	Potassium voltage-gated channel protein shk-1	244877	200064	208790	189681	229205	276267	193819	320457	273449	249099
sp|Q8I4E2|LST4_CAEEL	Q8I4E2	LST4_CAEEL	Sorting nexin lst-4	219066	228713	212781	203846	251903	249798	245715	280481	271363	258726
sp|Q8I4M5|GLS1_CAEEL	Q8I4M5	GLS1_CAEEL	Germline survival defective-1	246253	270863	238146	269555	202035	207009	212585	220854	213590	251939
sp|Q8I4N3|NDC1_CAEEL	Q8I4N3	NDC1_CAEEL	Nucleoporin ndc-1	233345	281844	233281	264107	200809	210700	196175	220668	243053	234598
sp|Q8I7F8|ODR4_CAEEL	Q8I7F8	ODR4_CAEEL	Odorant response abnormal protein 4	229996	212671	228967	208074	379979	385786	184011	204907	247070	242376
sp|Q8I7I5|ROL3_CAEEL	Q8I7I5	ROL3_CAEEL	Protein roller-3	224216	249718	158089	186669	275185	267504	146500	182462	373952	310574
sp|Q8IA98|CASP_CAEEL	Q8IA98	CASP_CAEEL	Protein CASP	256422	247339	119849	150895	296927	282733	147729	145914	442367	317973
sp|Q8IA98-2|CASP_CAEEL	Q8IA98-2	CASP_CAEEL	Isoform c of Protein CASP	246287	290166	184673	283021	204628	223496	245526	254915	198459	214529
sp|Q8ITY4|SF3B6_CAEEL	Q8ITY4	SF3B6_CAEEL	Splicing factor 3B subunit 6-like protein	256001	281954	259257	325888	219770	218185	310082	159902	193370	199971
sp|Q8MNU8|U562_CAEEL	Q8MNU8	U562_CAEEL	UPF0562 protein C29E4.12	243851	326968	276238	389136	264306	186757	365760	139637	117229	144038
sp|Q8MNV7|SMAL1_CAEEL	Q8MNV7	SMAL1_CAEEL	Putative SMARCAL1-like protein	224341	198597	207077	202866	348144	405642	219291	238498	245194	250874
sp|Q8MPX3|DNJ20_CAEEL	Q8MPX3	DNJ20_CAEEL	DnaJ homolog dnj-20	257975	281988	272624	247992	256968	219996	206045	225354	213916	185230
sp|Q8MXJ9|S35B2_CAEEL	Q8MXJ9	S35B2_CAEEL	Adenosine 3'-phospho 5'-phosphosulfate transporter 1	254993	155851	244970	168240	231376	286557	257501	283094	305444	286988
sp|Q8MXQ7|CDKAL_CAEEL	Q8MXQ7	CDKAL_CAEEL	Threonylcarbamoyladenosine tRNA methylthiotransferase	269900	157327	234822	172982	248730	293151	237910	323624	264526	257386
sp|Q8MXS1|RAB18_CAEEL	Q8MXS1	RAB18_CAEEL	Ras-related protein Rab-18	287396	211192	267780	242997	357137	316942	294145	185894	214683	192546
sp|Q8MYM9|APOP1_CAEEL	Q8MYM9	APOP1_CAEEL	APOPT family protein Y39B6A.34, mitochondrial	226541	334311	224311	328331	155982	178746	230857	206834	182024	207019
sp|Q8STE5|CED12_CAEEL	Q8STE5	CED12_CAEEL	Cell death abnormality protein 12	211356	308280	222013	327174	161768	187159	269771	207009	202825	225655
sp|Q8STF6|DYC1_CAEEL	Q8STF6	DYC1_CAEEL	Dystrophin-like protein 1	277330	243868	307155	238721	168028	149115	238742	256866	217997	229653
sp|Q8T3C8|MTFP1_CAEEL	Q8T3C8	MTFP1_CAEEL	Mitochondrial fission process protein 1	220049	257483	285424	260163	191036	198915	196770	275361	216175	211573
sp|Q8T5S1|NHX2_CAEEL	Q8T5S1	NHX2_CAEEL	Na(+)/H(+) exchanger protein 2	190843	292081	219954	277562	202403	232792	205776	268649	209530	218848
sp|Q8T8B9|ACMSD_CAEEL	Q8T8B9	ACMSD_CAEEL	2-amino-3-carboxymuconate-6-semialdehyde decarboxylase	219763	236248	283048	277345	275250	261967	198528	202326	230690	221641
sp|Q8TA83|DNJ10_CAEEL	Q8TA83	DNJ10_CAEEL	DnaJ homolog dnj-10	244153	216587	256585	228140	252318	269210	207915	251226	246178	238046
sp|Q8WQA4|EXC4_CAEEL	Q8WQA4	EXC4_CAEEL	Chloride intracellular channel exc-4	240756	202304	228419	184620	210747	228724	293220	259480	310286	290555
sp|Q8WQG1|YLC1_CAEEL	Q8WQG1	YLC1_CAEEL	ER membrane protein complex subunit 7 homolog	261101	219324	279406	189344	260027	221561	125836	279987	285321	211927
sp|Q8WQG9|JNK1_CAEEL	Q8WQG9	JNK1_CAEEL	Stress-activated protein kinase jnk-1	226552	254309	175318	209936	155507	162698	74766	309399	322371	284226
sp|Q8WQL7|MBK1_CAEEL	Q8WQL7	MBK1_CAEEL	Dual specificity tyrosine-phosphorylation-regulated kinase mbk-1	255766	190000	227955	174512	253214	272094	240877	263492	281630	294653
sp|Q8WTM6|ARPC2_CAEEL	Q8WTM6	ARPC2_CAEEL	Probable actin-related protein 2/3 complex subunit 2	335489	64892.4	283840	83476.6	294629	339234	371025	244182	340368	330571
sp|Q93169|MTNA_CAEEL	Q93169	MTNA_CAEEL	Methylthioribose-1-phosphate isomerase	261584	192130	314462	264336	207536	209391	205048	197685	266770	257064
sp|Q93235|AT1B1_CAEEL	Q93235	AT1B1_CAEEL	Sodium/potassium-transporting ATPase subunit beta-1	227290	217770	238597	220945	238769	239665	203634	287585	252069	252100
sp|Q93243|NAS37_CAEEL	Q93243	NAS37_CAEEL	Zinc metalloproteinase nas-37	240789	231782	181140	180303	189134	205580	276489	249692	304328	339829
sp|Q93249|CAB1_CAEEL	Q93249	CAB1_CAEEL	Protein cab-1	245547	209415	259795	216442	234095	220538	217879	390800	188036	181837
sp|Q93324|MANBA_CAEEL	Q93324	MANBA_CAEEL	Probable beta-mannosidase	196569	237708	225441	257202	202759	186066	180341	407781	207594	175196
sp|Q93341|DYR_CAEEL	Q93341	DYR_CAEEL	Putative dihydrofolate reductase	254641	227563	220110	250584	279060	266135	232476	218026	253657	235215
sp|Q93348|IRX_CAEEL	Q93348	IRX_CAEEL	Putative iroquois-class homeodomain protein irx-1	284852	198357	261011	201916	213862	228645	280761	262623	239341	268241
sp|Q93353|IDH3B_CAEEL	Q93353	IDH3B_CAEEL	Probable isocitrate dehydrogenase [NAD] subunit beta, mitochondrial	277202	201207	243751	209464	263392	269051	278021	255503	242705	239592
sp|Q93408|YRGK_CAEEL	Q93408	YRGK_CAEEL	Uncharacterized protein D2005.3	286977	282472	272171	247990	365615	172025	567824	227994	127742	142991
sp|Q93425|RT05_CAEEL	Q93425	RT05_CAEEL	Putative 28S ribosomal protein S5, mitochondrial	239501	220465	247386	223890	262748	268266	237012	225868	254864	262150
sp|Q93442|MED13_CAEEL	Q93442	MED13_CAEEL	Mediator of RNA polymerase II transcription subunit 13	252504	161302	217490	177121	278269	294435	782959	220977	275666	269315
sp|Q93454|NPP17_CAEEL	Q93454	NPP17_CAEEL	Nucleoporin-17	219698	225251	246720	260354	305520	257297	206952	225415	244014	236234
sp|Q93459|NUBP1_CAEEL	Q93459	NUBP1_CAEEL	Cytosolic Fe-S cluster assembly factor NUBP1 homolog	277994	207126	273607	225831	404455	286177	246001	226871	224021	170992
sp|Q93538|RB3GP_CAEEL	Q93538	RB3GP_CAEEL	Rab3 GTPase-activating protein catalytic subunit	231170	237737	239307	232946	286932	252141	231729	249479	241787	227323
sp|Q93561|DERL1_CAEEL	Q93561	DERL1_CAEEL	Derlin-1	320260	164632	283650	165564	315609	286650	262721	163376	278784	307712
sp|Q93572|RLA0_CAEEL	Q93572	RLA0_CAEEL	60S acidic ribosomal protein P0	250506	244016	202953	333610	195620	249900	287357	161269	207462	279078
sp|Q93573|TCTP_CAEEL	Q93573	TCTP_CAEEL	Translationally-controlled tumor protein homolog	235460	294859	224475	312879	175694	206020	310569	206364	185464	227599
sp|Q93591|YUBO_CAEEL	Q93591	YUBO_CAEEL	Uncharacterized protein F26A3.7	174276	337170	232144	357003	156495	165939	155730	280125	172087	158528
sp|Q93615|ETFA_CAEEL	Q93615	ETFA_CAEEL	Probable electron transfer flavoprotein subunit alpha, mitochondrial	230235	243493	262114	251754	260457	262584	198044	227255	231142	226906
sp|Q93618|ZC3HF_CAEEL	Q93618	ZC3HF_CAEEL	Zinc finger CCCH domain-containing protein 15 homolog	162758	404567	156350	377806	166748	204962	200161	178378	179344	198251
sp|Q93646|SNT1_CAEEL	Q93646	SNT1_CAEEL	Syntrophin-1	202261	222757	190108	165879	201119	196158	206062	283847	339332	339385
sp|Q93650|GLS3_CAEEL	Q93650	GLS3_CAEEL	Putative glutaminase 3	217409	254764	202108	225844	165892	176867	187543	226759	303532	330523
sp|Q93714|IDH3A_CAEEL	Q93714	IDH3A_CAEEL	Probable isocitrate dehydrogenase [NAD] subunit alpha, mitochondrial	227682	218719	268225	211163	225285	248992	212936	256160	266778	258073
sp|Q93761|YXEK_CAEEL	Q93761	YXEK_CAEEL	Uncharacterized oxidoreductase F53C11.3	200255	240328	234220	228059	201720	231672	251857	239356	264159	300005
sp|Q93794|SEL10_CAEEL	Q93794	SEL10_CAEEL	F-box/WD repeat-containing protein sel-10	298262	185125	346133	218258	330178	304915	229662	176585	249282	187171
sp|Q93796|NRF5_CAEEL	Q93796	NRF5_CAEEL	Nose resistant to fluoxetine protein 5	211189	323659	241366	379536	183729	227827	221255	141487	185048	197110
sp|Q93841|PLC1_CAEEL	Q93841	PLC1_CAEEL	Putative 1-acyl-sn-glycerol-3-phosphate acyltransferase acl-1	203393	356362	201049	396051	182287	183268	202299	162267	184860	181090
sp|Q93847|YZLL_CAEEL	Q93847	YZLL_CAEEL	Uncharacterized WD repeat-containing protein K04G11.4	212627	269548	262071	272709	184533	173972	187822	218065	256563	255378
sp|Q93873|NDUS2_CAEEL	Q93873	NDUS2_CAEEL	Probable NADH dehydrogenase [ubiquinone] iron-sulfur protein 2, mitochondrial	253502	221184	271069	241015	195477	225687	228536	233443	245495	261387
sp|Q93890|SRF3_CAEEL	Q93890	SRF3_CAEEL	UDP-galactose/UDP-N-acetylglucosamine transporter srf-3	289704	134299	285750	144737	198735	234106	261800	290656	272822	338618
sp|Q94045|TCP4_CAEEL	Q94045	TCP4_CAEEL	Putative RNA polymerase II transcriptional coactivator	194338	344715	162606	401007	167269	148914	290252	321509	91539.5	143503
sp|Q94053|MSP78_CAEEL	Q94053	MSP78_CAEEL	Major sperm protein 78	213235	157502	160721	119347	210884	231645	281886	270964	388674	427019
sp|Q94125|AGE1_CAEEL	Q94125	AGE1_CAEEL	Phosphatidylinositol 3-kinase age-1	295518	61419	239443	83215.9	160214	275730	424397	269522	402125	409419
sp|Q94128|WRT1_CAEEL	Q94128	WRT1_CAEEL	Warthog protein 1	176103	392461	96729.8	354451	109278	170262	243153	182026	260150	236786
sp|Q94131|PIE1_CAEEL	Q94131	PIE1_CAEEL	Pharynx and intestine in excess protein 1	170236	433570	212834	397530	161503	157315	184738	157097	157856	156035
sp|Q94177|ADRL_CAEEL	Q94177	ADRL_CAEEL	Progestin and adipoQ receptor-like protein 1	202480	252599	227729	307781	239028	257547	209572	262387	202654	201322
sp|Q94218|UFSP_CAEEL	Q94218	UFSP_CAEEL	Probable Ufm1-specific protease	235146	190427	252272	208529	475065	407713	303998	219389	208265	188667
sp|Q94231|ARF11_CAEEL	Q94231	ARF11_CAEEL	ADP-ribosylation factor 1-like 1	111344	136136	102764	129258	701814	596279	477364	452841	149778	151227
sp|Q94250|MBL_CAEEL	Q94250	MBL_CAEEL	Muscleblind-like protein	228653	233830	211550	227408	281042	290156	287875	234642	234806	260546
sp|Q94261|EIF3M_CAEEL	Q94261	EIF3M_CAEEL	COP9/Signalosome and eIF3 complex-shared subunit 1	260083	157850	262941	171260	224055	253648	336195	233553	279921	348146
sp|Q94263|MIRO_CAEEL	Q94263	MIRO_CAEEL	Mitochondrial Rho GTPase	217289	277051	231273	322157	260423	256257	164995	205962	222137	181422
sp|Q94300|RL11_CAEEL	Q94300	RL11_CAEEL	60S ribosomal protein L11	225287	219715	259317	267565	222530	245530	198153	256841	226724	243138
sp|Q94360|NDUS7_CAEEL	Q94360	NDUS7_CAEEL	Probable NADH dehydrogenase [ubiquinone] iron-sulfur protein 7, mitochondrial	302149	215122	226882	233522	265382	305958	264560	227255	226246	212815
sp|Q94361|GEI17_CAEEL	Q94361	GEI17_CAEEL	E3 SUMO-protein ligase gei-17	261657	145790	249653	157023	274943	299232	365731	241295	300101	309872
sp|Q94392|NSF_CAEEL	Q94392	NSF_CAEEL	Vesicle-fusing ATPase	200109	321917	181081	290150	197088	191897	193429	260481	217898	217609
sp|Q94402|NOP16_CAEEL	Q94402	NOP16_CAEEL	Nucleolar protein 16	256529	199535	237622	164376	264792	244473	286012	258703	276789	296114
sp|Q94417|CLC91_CAEEL	Q94417	CLC91_CAEEL	C-type lectin domain-containing protein 91	251753	129958	216971	139724	402209	387424	366584	141549	362673	342499
sp|Q94986|RAB3_CAEEL	Q94986	RAB3_CAEEL	Ras-related protein Rab-3	190288	102023	161626	101342	324737	479394	317243	127717	500340	413339
sp|Q95003|GPX3_CAEEL	Q95003	GPX3_CAEEL	Glutathione peroxidase 3	277461	232883	221544	224090	213188	239182	288936	224390	262966	252624
sp|Q95005|PSA7_CAEEL	Q95005	PSA7_CAEEL	Proteasome subunit alpha type-7	247744	199598	228783	198035	285476	302568	357914	223298	275902	259755
sp|Q95008|PSA5_CAEEL	Q95008	PSA5_CAEEL	Proteasome subunit alpha type-5	226959	200059	228040	194957	262073	291243	487625	189537	257302	332147
sp|Q95017|UBC9_CAEEL	Q95017	UBC9_CAEEL	SUMO-conjugating enzyme UBC9	346535	190597	342517	216264	414613	233737	212848	201439	189962	170105
sp|Q95NM6|NUCG_CAEEL	Q95NM6	NUCG_CAEEL	Endonuclease G, mitochondrial	257672	201366	270874	234326	271025	300990	318386	216939	225232	238218
sp|Q95NU5|TORS_CAEEL	Q95NU5	TORS_CAEEL	Torsin-like protein	256101	217764	306639	239926	216589	220743	206064	236105	227006	245769
sp|Q95Q11|RT07_CAEEL	Q95Q11	RT07_CAEEL	28S ribosomal protein S7, mitochondrial	194409	333434	206510	325643	163078	142545	224825	194372	213685	260914
sp|Q95Q17|MED7_CAEEL	Q95Q17	MED7_CAEEL	Mediator of RNA polymerase II transcription subunit 7	195976	331353	222108	333125	152560	135528	238141	192957	203059	257332
sp|Q95Q17-2|MED7_CAEEL	Q95Q17-2	MED7_CAEEL	Isoform a of Mediator of RNA polymerase II transcription subunit 7	248676	281475	312884	309962	178823	176752	289564	180006	183573	210401
sp|Q95Q18|LACB2_CAEEL	Q95Q18	LACB2_CAEEL	Beta-lactamase-like protein 2 homolog	224084	170230	280774	220762	249595	279317	249497	228631	258312	310131
sp|Q95Q89|SIR24_CAEEL	Q95Q89	SIR24_CAEEL	NAD-dependent protein deacetylase sir-2.4	240456	216888	269764	212622	357118	263663	197968	225485	284725	200487
sp|Q95Q95|TOR_CAEEL	Q95Q95	TOR_CAEEL	Target of rapamycin homolog	210552	287390	218753	242913	237404	227501	199589	217947	260460	247807
sp|Q95Q98|JHD1_CAEEL	Q95Q98	JHD1_CAEEL	JmjC domain-containing histone demethylation protein 1	252113	209555	248383	221350	286151	255018	274197	217683	261851	259336
sp|Q95QC4|DCLK_CAEEL	Q95QC4	DCLK_CAEEL	Serine/threonine-protein kinase zyg-8	245060	182247	250577	180989	276146	273127	243281	273442	275006	271575
sp|Q95QD7-2|LIN54_CAEEL	Q95QD7-2	LIN54_CAEEL	Isoform b of Protein lin-54	228362	180915	230922	170375	338041	321268	266110	227208	295552	295791
sp|Q95QN6|YQOE_CAEEL	Q95QN6	YQOE_CAEEL	Uncharacterized RING finger protein EEED8.16	140619	469714	149212	507690	183210	143503	124746	147972	123947	113926
sp|Q95QQ2|TPC13_CAEEL	Q95QQ2	TPC13_CAEEL	Probable trafficking protein particle complex subunit 13 homolog	248975	193731	318990	238540	209966	172487	178604	262869	268568	240177
sp|Q95QU0|PCID2_CAEEL	Q95QU0	PCID2_CAEEL	PCI domain-containing protein 2 homolog	245259	252075	242569	232533	162342	192303	275624	191671	269779	312616
sp|Q95QW0|EIF3L_CAEEL	Q95QW0	EIF3L_CAEEL	Eukaryotic translation initiation factor 3 subunit L	246907	227084	269348	235179	209844	226273	240712	233001	248474	256966
sp|Q95QW4|CDF1_CAEEL	Q95QW4	CDF1_CAEEL	Cation diffusion facilitator family protein 1	145731	460865	131209	473591	146091	130506	188977	185968	145107	123555
sp|Q95XD3|BL1S2_CAEEL	Q95XD3	BL1S2_CAEEL	Biogenesis of lysosome-related organelles complex 1 subunit 2	198459	271495	168845	275322	219612	177942	343319	311303	223211	219386
sp|Q95XM2|PHM_CAEEL	Q95XM2	PHM_CAEEL	Probable peptidylglycine alpha-hydroxylating monooxygenase Y71G12B.4	189462	266437	175470	231963	220890	205102	231239	288399	273876	265691
sp|Q95XP4|SEM2A_CAEEL	Q95XP4	SEM2A_CAEEL	Semaphorin-2A	153484	370509	204569	447080	306766	260218	112959	153328	159123	102129
sp|Q95XR4|EPG2_CAEEL	Q95XR4	EPG2_CAEEL	Ectopic P granules protein 2	216192	329424	271929	350413	273920	230098	187259	168059	164123	146361
sp|Q95XU6|ZC3HE_CAEEL	Q95XU6	ZC3HE_CAEEL	Zinc finger CCCH domain-containing protein 14	264538	141942	243671	146449	292870	342435	283267	247368	305624	301959
sp|Q95XX1|PNCB_CAEEL	Q95XX1	PNCB_CAEEL	Nicotinate phosphoribosyltransferase	228343	265730	233941	256354	196540	199662	217553	210986	265515	263676
sp|Q95XZ0|COG4_CAEEL	Q95XZ0	COG4_CAEEL	Conserved oligomeric Golgi complex subunit 4	193454	386856	166754	349120	163209	195671	180568	206491	182376	191654
sp|Q95XZ5|NPBL_CAEEL	Q95XZ5	NPBL_CAEEL	Nipped-B-like protein pqn-85	280350	154227	269077	178310	273715	279432	261838	241268	284991	284032
sp|Q95Y04|RS28_CAEEL	Q95Y04	RS28_CAEEL	40S ribosomal protein S28	236373	305946	273880	329230	199673	179372	229061	221409	162292	173494
sp|Q95Y71|RM45_CAEEL	Q95Y71	RM45_CAEEL	Probable 39S ribosomal protein L45, mitochondrial	121660	554349	109394	556923	109080	103173	143213	80899.7	124051	124924
sp|Q95Y72|DSS1_CAEEL	Q95Y72	DSS1_CAEEL	Probable 26S proteasome complex subunit dss-1	128870	509750	130779	532453	94323.2	93030.3	395299	123058	116365	109260
sp|Q95Y83|RM19_CAEEL	Q95Y83	RM19_CAEEL	Probable 39S ribosomal protein L19, mitochondrial	276964	145866	286126	152638	262999	282748	247781	253632	296686	294207
sp|Q95Y89|PESC_CAEEL	Q95Y89	PESC_CAEEL	Pescadillo homolog	273278	192785	230096	177647	228376	311126	331905	225014	279559	287074
sp|Q95Y90|RL9_CAEEL	Q95Y90	RL9_CAEEL	60S ribosomal protein L9	234776	229746	243689	275863	302911	297072	245718	214607	208562	217632
sp|Q95YE9|CLK2_CAEEL	Q95YE9	CLK2_CAEEL	Telomere length regulation protein clk-2	232780	271814	232900	277586	216917	216564	222838	225206	226904	227435
sp|Q95YF0|CLAP1_CAEEL	Q95YF0	CLAP1_CAEEL	Protein CLASP-1	263639	245248	229591	251587	191132	211076	244306	256804	229882	237128
sp|Q95YF3|CGH1_CAEEL	Q95YF3	CGH1_CAEEL	ATP-dependent RNA helicase cgh-1	225285	256091	245615	273005	242952	276800	232776	236107	209286	207530
sp|Q95ZI6|PITH1_CAEEL	Q95ZI6	PITH1_CAEEL	PITH domain-containing protein ZK353.9	237548	203821	213734	200010	271383	303736	281647	273348	248414	262597
sp|Q95ZJ1|GALT5_CAEEL	Q95ZJ1	GALT5_CAEEL	Polypeptide N-acetylgalactosaminyltransferase 5	268507	259528	242953	223576	253097	258615	281680	242497	175871	241518
sp|Q95ZK7|GLD3_CAEEL	Q95ZK7	GLD3_CAEEL	Defective in germ line development protein 3	199882	316018	226968	291296	216353	261902	184599	205459	223130	198513
sp|Q95ZQ4|AAPK2_CAEEL	Q95ZQ4	AAPK2_CAEEL	5'-AMP-activated protein kinase catalytic subunit alpha-2	260367	154317	264544	149443	296884	296566	269288	269488	298112	275016
sp|Q95ZW1|GOSR1_CAEEL	Q95ZW1	GOSR1_CAEEL	Golgi SNAP receptor complex member 1	208328	289080	234491	265929	215445	195262	219228	260164	221496	217769
sp|Q965Q8|XYLT_CAEEL	Q965Q8	XYLT_CAEEL	Xylosyltransferase sqv-6	259220	191117	302982	232595	282660	267662	245377	238673	237779	214604
sp|Q965S8|EIF3I_CAEEL	Q965S8	EIF3I_CAEEL	Eukaryotic translation initiation factor 3 subunit I	244763	212308	212539	218284	353134	298195	284060	213246	275646	234617
sp|Q965W1|FABP9_CAEEL	Q965W1	FABP9_CAEEL	Fatty acid-binding protein homolog 9	258457	195180	220008	202127	330983	305592	292063	218198	273894	256891
sp|Q965W2|NHR86_CAEEL	Q965W2	NHR86_CAEEL	Nuclear hormone receptor family member nhr-86	296790	105517	326909	117248	361088	311636	206909	300318	266620	257767
sp|Q966B0|PAWC1_CAEEL	Q966B0	PAWC1_CAEEL	PAW domain-containing protein Y50D4B.3	316530	230331	273805	266015	364920	352753	249702	161544	181956	150752
sp|Q966C6|RL7A_CAEEL	Q966C6	RL7A_CAEEL	60S ribosomal protein L7a	262407	179381	301062	209290	265800	244689	291681	230390	257710	258479
sp|Q966L5|SRRT_CAEEL	Q966L5	SRRT_CAEEL	Serrate RNA effector molecule homolog	231195	229237	213365	211863	267121	278239	239992	212422	289891	277061
sp|Q966L9|GLH2_CAEEL	Q966L9	GLH2_CAEEL	ATP-dependent RNA helicase glh-2	258370	257216	248463	259332	300974	274620	257052	204692	208913	195315
sp|Q966M5|MED18_CAEEL	Q966M5	MED18_CAEEL	Mediator of RNA polymerase II transcription subunit 18	267933	251824	221114	293621	176134	194337	243264	237697	219426	230045
sp|Q966M6|DBR1_CAEEL	Q966M6	DBR1_CAEEL	Lariat debranching enzyme	264109	218748	229941	241612	212119	227608	245855	231589	258761	267356
sp|Q966W3|NDST_CAEEL	Q966W3	NDST_CAEEL	Bifunctional heparan sulfate N-deacetylase/N-sulfotransferase 1	188465	231944	189478	205503	425489	351126	171414	202689	306611	242315
sp|Q967F4|HMR1_CAEEL	Q967F4	HMR1_CAEEL	Cadherin-related hmr-1	198802	282284	165145	252250	216585	169081	197051	254370	274012	288293
sp|Q967F4-2|HMR1_CAEEL	Q967F4-2	HMR1_CAEEL	Isoform a of Cadherin-related hmr-1	220371	243282	198750	212357	213527	208847	225330	271450	281262	284704
sp|Q968Y9|INSR_CAEEL	Q968Y9	INSR_CAEEL	Insulin-like receptor	250048	156792	217853	158892	389373	429139	323482	204404	288080	272621
sp|Q9BI40|GATC_CAEEL	Q9BI40	GATC_CAEEL	Glutamyl-tRNA(Gln) amidotransferase subunit C, mitochondrial	185677	309432	208508	303120	190222	202841	308974	207163	224596	239873
sp|Q9BI74|MED11_CAEEL	Q9BI74	MED11_CAEEL	Mediator of RNA polymerase II transcription subunit 11	232355	196302	282928	193097	179928	186561	281509	292203	281271	277424
sp|Q9BI88|U587_CAEEL	Q9BI88	U587_CAEEL	UPF0587 protein F46B6.12	241321	213817	254301	207957	266325	259137	258599	242256	265221	252430
sp|Q9BIB3|PPME1_CAEEL	Q9BIB3	PPME1_CAEEL	Probable protein phosphatase methylesterase 1	264660	257440	202536	250517	189437	180240	339879	264863	208537	254470
sp|Q9BIB4|YMYD_CAEEL	Q9BIB4	YMYD_CAEEL	Transcription initiation factor IIA small chain homolog	267587	338353	194419	326824	189275	116465	408705	275550	111399	160624
sp|Q9BKQ8|DHX35_CAEEL	Q9BKQ8	DHX35_CAEEL	Probable ATP-dependent RNA helicase DHX35 homolog	249017	211004	254645	220583	249026	256731	226250	276080	241950	231109
sp|Q9BKR0|NAT9_CAEEL	Q9BKR0	NAT9_CAEEL	N-acetyltransferase 9-like protein	217471	302359	241905	305496	240765	223250	187776	215067	202200	188215
sp|Q9BKU4|PHB1_CAEEL	Q9BKU4	PHB1_CAEEL	Mitochondrial prohibitin complex protein 1	219259	257188	239290	247682	284931	286952	221029	202128	244068	232458
sp|Q9BL02|CUT_CAEEL	Q9BL02	CUT_CAEEL	Homeobox protein cut-like ceh-44	127124	378261	187439	564893	122905	100308	131869	203476	123703	133411
sp|Q9BL07|PLBL3_CAEEL	Q9BL07	PLBL3_CAEEL	Putative phospholipase B-like 3	256019	231843	240571	220355	313929	288877	271214	236475	236930	204769
sp|Q9BL19|RL17_CAEEL	Q9BL19	RL17_CAEEL	60S ribosomal protein L17	283234	160265	200657	188414	481923	506454	351891	206193	222137	186821
sp|Q9BLB6|RU2A_CAEEL	Q9BLB6	RU2A_CAEEL	Probable U2 small nuclear ribonucleoprotein A'	169979	315434	181086	313572	212649	249487	328314	187516	227428	239698
sp|Q9BPN8|Y92H3_CAEEL	Q9BPN8	Y92H3_CAEEL	Uncharacterized protein Y92H12BR.3	258922	251790	265328	283384	251629	253273	231491	219925	203618	184621
sp|Q9GQ63|YL59_CAEEL	Q9GQ63	YL59_CAEEL	Uncharacterized protein F44E2.9	284051	214086	291479	259104	206907	224675	280706	211570	218506	238334
sp|Q9GS00|CSN1_CAEEL	Q9GS00	CSN1_CAEEL	COP9 signalosome complex subunit 1	248642	195461	254783	207408	241638	254319	254436	232720	275659	285860
sp|Q9GSX9|RIC8_CAEEL	Q9GSX9	RIC8_CAEEL	Synembryn	244233	232019	233952	224181	212549	220861	289690	212845	259463	302301
sp|Q9GT24|ZYG1_CAEEL	Q9GT24	ZYG1_CAEEL	Probable serine/threonine-protein kinase zyg-1	229958	240707	256356	277609	274542	283080	242879	206477	205435	227733
sp|Q9GTD4|NHR71_CAEEL	Q9GTD4	NHR71_CAEEL	Nuclear hormone receptor family member nhr-71	196731	334254	186726	241836	302321	268154	302112	187076	185813	263076
sp|Q9GUM7|CPLX1_CAEEL	Q9GUM7	CPLX1_CAEEL	Putative complexin-1	279185	292540	153163	210649	255069	239287	268600	347058	147075	197490
sp|Q9GYF1|TNNI2_CAEEL	Q9GYF1	TNNI2_CAEEL	Troponin I 2	298866	296242	242308	253755	263608	150519	326840	280241	107589	193675
sp|Q9GYG4|ITPA_CAEEL	Q9GYG4	ITPA_CAEEL	Inosine triphosphate pyrophosphatase	265272	142687	278748	144738	298824	301668	302809	254378	293165	291202
sp|Q9GYH7|RME6_CAEEL	Q9GYH7	RME6_CAEEL	Receptor-mediated endocytosis protein 6	238452	230683	237292	247938	230558	231127	238465	261364	231956	244277
sp|Q9GYI0|KDM7_CAEEL	Q9GYI0	KDM7_CAEEL	Lysine-specific demethylase 7 homolog	230293	269098	251869	270265	236473	229312	207889	240874	217988	202952
sp|Q9GYK2|ITBL_CAEEL	Q9GYK2	ITBL_CAEEL	Uncharacterized integrin beta-like protein C05D9.3	216870	222928	159080	214232	226431	214707	227271	272234	324480	296890
sp|Q9GYS1|MES6_CAEEL	Q9GYS1	MES6_CAEEL	Polycomb protein mes-6	195442	380238	232669	413525	134416	104027	174103	174039	177057	172307
sp|Q9GYS9|RM23_CAEEL	Q9GYS9	RM23_CAEEL	Probable 39S ribosomal protein L23, mitochondrial	238621	318975	241065	321977	149421	146881	226229	199301	204482	217678
sp|Q9GZC8|SID1_CAEEL	Q9GZC8	SID1_CAEEL	Systemic RNA interference defective protein 1	223146	256258	261858	247354	222979	230429	224454	250299	228708	226565
sp|Q9GZH3|IMDH_CAEEL	Q9GZH3	IMDH_CAEEL	Inosine-5'-monophosphate dehydrogenase	252063	234224	251699	235591	313667	335923	258350	203402	237487	192623
sp|Q9N2L7|PLK2_CAEEL	Q9N2L7	PLK2_CAEEL	Serine/threonine-protein kinase plk-2	298666	159860	303655	190704	324876	308558	323539	236713	224506	225536
sp|Q9N2U6|LTOR2_CAEEL	Q9N2U6	LTOR2_CAEEL	Ragulator complex protein LAMTOR2 homolog	411660	83198.6	255483	108166	520543	422471	758699	103389	259531	247193
sp|Q9N2V6|GPA16_CAEEL	Q9N2V6	GPA16_CAEEL	Guanine nucleotide-binding protein alpha-16 subunit	238651	194977	232437	211379	201417	214997	237713	253627	297561	308600
sp|Q9N2V9|PDE6_CAEEL	Q9N2V9	PDE6_CAEEL	Probable 3',5'-cyclic phosphodiesterase pde-6	217476	249249	194161	249803	268970	268339	234747	231142	257713	249556
sp|Q9N2W7|NDUAC_CAEEL	Q9N2W7	NDUAC_CAEEL	Probable NADH dehydrogenase [ubiquinone] 1 alpha subcomplex subunit 12	240478	243332	227265	210126	178060	255106	347024	211962	234679	322924
sp|Q9N358|TCPQ_CAEEL	Q9N358	TCPQ_CAEEL	T-complex protein 1 subunit theta	251999	269504	235363	256137	247383	274086	236395	187725	245766	213313
sp|Q9N359|CSN4_CAEEL	Q9N359	CSN4_CAEEL	COP9 signalosome complex subunit 4	249743	173107	259392	196797	249585	297625	285647	239061	286003	272820
sp|Q9N361|RT25_CAEEL	Q9N361	RT25_CAEEL	Probable 28S ribosomal protein S25, mitochondrial	261094	191996	256977	202014	314034	301431	338482	186973	262292	274718
sp|Q9N392|NARF_CAEEL	Q9N392	NARF_CAEEL	Probable cytosolic Fe-S cluster assembly factor oxy-4	267485	220838	251441	229478	309665	289720	349004	232723	216642	197958
sp|Q9N3B0|ARMET_CAEEL	Q9N3B0	ARMET_CAEEL	MANF/CDNF-like protein	258334	336245	247934	345325	240016	174106	298683	205307	112390	152372
sp|Q9N3F0|RPF2_CAEEL	Q9N3F0	RPF2_CAEEL	Ribosome production factor 2 homolog	309862	193868	297292	202901	313551	213727	152930	296763	232997	172015
sp|Q9N3F1|DCTN6_CAEEL	Q9N3F1	DCTN6_CAEEL	Dynactin subunit 6	263145	155576	273986	208946	398894	347771	279481	212584	236006	241921
sp|Q9N3Q4|ATM_CAEEL	Q9N3Q4	ATM_CAEEL	Serine/threonine-protein kinase ATM	270771	133616	284236	183850	353974	373279	289158	225443	250003	260450
sp|Q9N3Q8|DAF25_CAEEL	Q9N3Q8	DAF25_CAEEL	Dauer abnormal formation protein 25	269257	194301	261080	206941	213134	235954	282106	240531	264074	281476
sp|Q9N3T2|FEN1_CAEEL	Q9N3T2	FEN1_CAEEL	Flap endonuclease 1	259724	194422	249893	194133	195525	250493	333000	160252	318698	347813
sp|Q9N3X2|RS4_CAEEL	Q9N3X2	RS4_CAEEL	40S ribosomal protein S4	243177	221629	249367	277022	250587	297370	224331	246513	177348	233261
sp|Q9N3X8|SDK_CAEEL	Q9N3X8	SDK_CAEEL	Protein sidekick homolog	249050	252307	232696	239984	249432	233085	246807	204898	241494	264273
sp|Q9N3Z3|CHK1_CAEEL	Q9N3Z3	CHK1_CAEEL	Serine/threonine-protein kinase chk-1	249680	271991	253365	357607	232666	244573	224064	158804	192315	185937
sp|Q9N408|TIM8_CAEEL	Q9N408	TIM8_CAEEL	Mitochondrial import inner membrane translocase subunit tim-8	174546	462328	155366	411627	162684	116236	276555	224254	103240	123852
sp|Q9N425|CSN3_CAEEL	Q9N425	CSN3_CAEEL	COP9 signalosome complex subunit 3	226363	249059	274837	237499	303508	283203	228946	205206	250313	200302
sp|Q9N491|SQV2_CAEEL	Q9N491	SQV2_CAEEL	Beta-1,3-galactosyltransferase sqv-2	246526	243347	249143	266964	208598	218307	232138	221330	249572	234740
sp|Q9N4A7|SEC13_CAEEL	Q9N4A7	SEC13_CAEEL	Protein SEC13 homolog	217056	468283	154361	372281	411915	219168	85061.2	99062.9	154132	90489.3
sp|Q9N4C2|CPSF1_CAEEL	Q9N4C2	CPSF1_CAEEL	Probable cleavage and polyadenylation specificity factor subunit 1	243185	206930	211113	229116	263579	309594	232309	232994	264416	262698
sp|Q9N4D9|NTM1_CAEEL	Q9N4D9	NTM1_CAEEL	Alpha N-terminal protein methyltransferase 1	233340	274686	253859	304207	284887	260345	213876	184813	190596	202372
sp|Q9N4F2|MED19_CAEEL	Q9N4F2	MED19_CAEEL	Mediator of RNA polymerase II transcription subunit 19	259766	244412	225070	247176	243320	186049	265873	231989	232326	264394
sp|Q9N4G4|MED1_CAEEL	Q9N4G4	MED1_CAEEL	Mediator of RNA polymerase II transcription subunit 1.1	235431	260739	236637	246627	245041	254585	208102	203571	258198	238382
sp|Q9N4G7|TAM41_CAEEL	Q9N4G7	TAM41_CAEEL	Mitochondrial translocator assembly and maintenance protein 41 homolog	255355	238273	257726	225992	184203	220875	263948	233753	257255	255316
sp|Q9N4G9|RUXG_CAEEL	Q9N4G9	RUXG_CAEEL	Probable small nuclear ribonucleoprotein G	219145	325317	211487	296483	233287	222761	226663	216426	193644	195421
sp|Q9N4H4|PME1_CAEEL	Q9N4H4	PME1_CAEEL	Poly(ADP-ribose) polymerase pme-1	296678	183094	306561	189470	289150	262637	227763	225354	256213	238168
sp|Q9N4I0|ARP3_CAEEL	Q9N4I0	ARP3_CAEEL	Actin-related protein 3	181296	346568	219164	351625	228438	188706	169780	196279	192440	188523
sp|Q9N4I4|RL10A_CAEEL	Q9N4I4	RL10A_CAEEL	60S ribosomal protein L10a	212097	274202	224737	304449	223090	252788	224562	233037	203055	210144
sp|Q9N4J2|VIT3_CAEEL	Q9N4J2	VIT3_CAEEL	Vitellogenin-3	229269	241017	458323	572069	203095	203517	143764	129545	41222.7	43138.8
sp|Q9N4K0|MOS1_CAEEL	Q9N4K0	MOS1_CAEEL	Mitochondrial inner membrane organizing system protein F54A3.5	179856	454967	156113	462917	118995	105365	205728	183095	115432	142951
sp|Q9N4M4|ANC1_CAEEL	Q9N4M4	ANC1_CAEEL	Nuclear anchorage protein 1	194741	316813	184397	259594	195595	197610	234393	264474	227244	239028
sp|Q9N4X8|GSTPA_CAEEL	Q9N4X8	GSTPA_CAEEL	Glutathione S-transferase P 10	299718	77575.3	262744	110573	120942	229904	634250	235669	354510	417286
sp|Q9N4Y9|ZFPL1_CAEEL	Q9N4Y9	ZFPL1_CAEEL	Zinc finger protein-like 1 homolog	279768	178615	260262	199567	179028	198922	317442	280974	260148	286715
sp|Q9N4Z0|L2HDH_CAEEL	Q9N4Z0	L2HDH_CAEEL	L-2-hydroxyglutarate dehydrogenase, mitochondrial	248341	229847	255137	240077	256156	238091	216723	242048	243115	230609
sp|Q9N587|ACH6_CAEEL	Q9N587	ACH6_CAEEL	Acetylcholine receptor subunit alpha-type unc-63	264837	74073.5	223049	75132.1	264605	355126	459029	240684	343321	438873
sp|Q9N598|USE1_CAEEL	Q9N598	USE1_CAEEL	Vesicle transport protein USE1	258763	133295	255911	118098	357676	354787	398212	171367	349947	331395
sp|Q9N599|PSA4_CAEEL	Q9N599	PSA4_CAEEL	Proteasome subunit alpha type-4	281619	214365	306513	210851	251999	211568	214151	234291	275071	204514
sp|Q9N5A1|MED20_CAEEL	Q9N5A1	MED20_CAEEL	Mediator of RNA polymerase II transcription subunit 20	249978	176765	234321	189042	229505	281447	269074	259002	266470	314789
sp|Q9N5D6|UNC62_CAEEL	Q9N5D6	UNC62_CAEEL	Homeobox protein unc-62	239916	225111	201801	206872	332104	308393	277053	202655	260801	276432
sp|Q9N5K2|RPAB1_CAEEL	Q9N5K2	RPAB1_CAEEL	DNA-directed RNA polymerases I, II, and III subunit RPABC1	187879	356114	178046	313911	221682	218425	203278	208250	211065	198306
sp|Q9N5L4|PME4_CAEEL	Q9N5L4	PME4_CAEEL	Poly(ADP-ribose) glycohydrolase pme-4	261688	211803	214500	219614	279614	231173	493585	215057	195634	317528
sp|Q9N5M2|PFD2_CAEEL	Q9N5M2	PFD2_CAEEL	Prefoldin subunit 2	127179	597757	121471	566527	124717	89230.1	211496	63467.3	60462.4	107160
sp|Q9N5N8|SURF1_CAEEL	Q9N5N8	SURF1_CAEEL	SURF1-like protein	258852	171998	269284	230451	206521	209212	208825	260104	278099	282384
sp|Q9N5R9|SPT16_CAEEL	Q9N5R9	SPT16_CAEEL	FACT complex subunit spt-16	227936	207211	234469	216197	252431	293072	269545	190610	284190	309811
sp|Q9N5Y2|TECR_CAEEL	Q9N5Y2	TECR_CAEEL	Probable very-long-chain enoyl-CoA reductase art-1	204403	188041	282100	222689	402261	407366	183405	233758	226356	201046
sp|Q9NA26|VPS28_CAEEL	Q9NA26	VPS28_CAEEL	Vacuolar protein sorting-associated protein 28 homolog	209711	372723	226748	300005	262151	219507	362945	130532	166782	211811
sp|Q9NA80|SIN1_CAEEL	Q9NA80	SIN1_CAEEL	Stress-activated map kinase-interacting protein 1 homolog	212903	289389	228697	242904	230148	237037	243951	229075	236020	233562
sp|Q9NAA5|MTR1_CAEEL	Q9NAA5	MTR1_CAEEL	Cap-specific mRNA (nucleoside-2'-O-)-methyltransferase 1	232686	198844	240551	217172	281367	291481	240442	278877	231129	250500
sp|Q9NAD6|STAT1_CAEEL	Q9NAD6	STAT1_CAEEL	Signal transducer and activator of transcription 1	218725	264577	229243	237603	215212	223121	212545	288527	234792	218994
sp|Q9NAE2|HUTU_CAEEL	Q9NAE2	HUTU_CAEEL	Probable urocanate hydratase	282798	231796	266940	241586	197838	252621	251189	233243	241116	205576
sp|Q9NAH4|DENR_CAEEL	Q9NAH4	DENR_CAEEL	Density-regulated protein homolog	292542	253628	228577	272762	320766	278849	262702	269556	131059	153635
sp|Q9NAL4|MED17_CAEEL	Q9NAL4	MED17_CAEEL	Mediator of RNA polymerase II transcription subunit 17	246773	229661	270236	260465	218779	250168	267864	209053	237588	238895
sp|Q9NAM7|PHYD1_CAEEL	Q9NAM7	PHYD1_CAEEL	Phytanoyl-CoA dioxygenase domain-containing protein 1 homolog	267485	209857	317955	230294	251353	294611	221883	215376	234499	204936
sp|Q9NAN1|SAE2_CAEEL	Q9NAN1	SAE2_CAEEL	SUMO-activating enzyme subunit uba-2	212430	249051	230390	321944	241986	238241	239319	185822	253648	222298
sp|Q9NAN2|PAR6_CAEEL	Q9NAN2	PAR6_CAEEL	Partitioning defective protein 6	221949	378998	189088	362514	214989	167050	76859	183656	182294	178808
sp|Q9NAP9|RT15_CAEEL	Q9NAP9	RT15_CAEEL	28S ribosomal protein S15, mitochondrial	209801	321859	225830	292889	183838	192635	188979	217985	222502	217627
sp|Q9NAQ9|TIM22_CAEEL	Q9NAQ9	TIM22_CAEEL	Mitochondrial import inner membrane translocase subunit tim-22	228754	175676	245359	173455	305975	278458	237339	209903	317278	329254
sp|Q9NB31|CST1_CAEEL	Q9NB31	CST1_CAEEL	Serine/threonine-protein kinase cst-1	251448	203914	238913	222234	276210	253869	257700	244945	251029	261332
sp|Q9NDC9|LIS1_CAEEL	Q9NDC9	LIS1_CAEEL	Lissencephaly-1 homolog	200652	270969	218668	300101	298365	291957	212384	216055	212265	194818
sp|Q9NEL2|SSL1_CAEEL	Q9NEL2	SSL1_CAEEL	Helicase ssl-1	205773	306347	191467	264748	213156	227541	189303	222857	241397	249915
sp|Q9NEL2-2|SSL1_CAEEL	Q9NEL2-2	SSL1_CAEEL	Isoform b of Helicase ssl-1	209214	252531	193014	270462	288734	280437	229548	186286	265616	260412
sp|Q9NEN6|RS6_CAEEL	Q9NEN6	RS6_CAEEL	40S ribosomal protein S6	226289	241073	255669	271012	251291	262750	200408	255076	211471	206389
sp|Q9NEQ0|FAT1_CAEEL	Q9NEQ0	FAT1_CAEEL	Omega-3 fatty acid desaturase fat-1	324066	183628	462519	301359	296429	308171	221265	167799	117707	113362
sp|Q9NEU2|SDA1_CAEEL	Q9NEU2	SDA1_CAEEL	Protein SDA1 homolog	238838	238050	257227	293813	169708	185451	224525	253708	225364	232272
sp|Q9NEU3|QTRD1_CAEEL	Q9NEU3	QTRD1_CAEEL	Queuine tRNA-ribosyltransferase subunit tgt-2	275087	163479	268972	182924	238670	251662	244764	259752	290881	278277
sp|Q9NEU5|GSCR2_CAEEL	Q9NEU5	GSCR2_CAEEL	Uncharacterized protein Y39B6A.33	239659	274849	265166	279876	263776	240704	189387	232846	202551	172319
sp|Q9NEW6|RSP3_CAEEL	Q9NEW6	RSP3_CAEEL	Probable splicing factor, arginine/serine-rich 3	251639	183933	242406	185226	316820	269172	277290	257430	264073	271629
sp|Q9NEX2|T2AG_CAEEL	Q9NEX2	T2AG_CAEEL	Transcription initiation factor IIA subunit 2	278361	237114	224045	251605	212849	216407	295451	259645	199126	241728
sp|Q9NF14|BAT40_CAEEL	Q9NF14	BAT40_CAEEL	BTB and MATH domain-containing protein 40	257918	238907	198164	215280	243149	262647	307117	219340	256774	276484
sp|Q9NGJ7|CLC5_CAEEL	Q9NGJ7	CLC5_CAEEL	Clc-like protein 5	264952	235711	244886	257004	247326	232105	221069	206873	227570	257586
sp|Q9NH52|MES4_CAEEL	Q9NH52	MES4_CAEEL	Histone-lysine N-methyltransferase mes-4	280842	204302	265299	230592	208268	228542	217634	234696	265108	249667
sp|Q9NHC3|CED2_CAEEL	Q9NHC3	CED2_CAEEL	Cell death abnormality protein 2	188056	305716	186087	296801	195678	259676	278042	215376	212202	244004
sp|Q9NHZ6|OAZ_CAEEL	Q9NHZ6	OAZ_CAEEL	Ornithine decarboxylase antizyme	211412	318626	227831	266026	200684	184028	189140	222274	225867	239465
sp|Q9TVL3|CDK9_CAEEL	Q9TVL3	CDK9_CAEEL	Probable cyclin-dependent kinase 9	240771	221907	235221	225174	290109	262851	230848	250717	240686	244447
sp|Q9TVW5|MSP77_CAEEL	Q9TVW5	MSP77_CAEEL	Major sperm protein 77/79	179193	180976	142923	135856	253018	282064	254963	312093	331297	389601
sp|Q9TW45|PAR1_CAEEL	Q9TW45	PAR1_CAEEL	Serine/threonine-protein kinase par-1	247670	228109	223467	224491	217395	205317	194671	254396	269291	279950
sp|Q9TW65|DMD_CAEEL	Q9TW65	DMD_CAEEL	Dystrophin-1	213299	192568	201647	169930	248984	244964	253204	267950	316962	336883
sp|Q9TW67|NGLY1_CAEEL	Q9TW67	NGLY1_CAEEL	Peptide-N(4)-(N-acetyl-beta-glucosaminyl)asparagine amidase	226399	241878	263608	221149	252198	233146	204908	242827	262916	238021
sp|Q9TXJ0|CMK1_CAEEL	Q9TXJ0	CMK1_CAEEL	Calcium/calmodulin-dependent protein kinase type 1	207490	281878	172632	199863	197407	216639	214833	244762	311184	290831
sp|Q9TXJ8|RECQ1_CAEEL	Q9TXJ8	RECQ1_CAEEL	Putative ATP-dependent DNA helicase Q1	233870	205947	257695	239840	309659	379750	203534	225642	217248	219531
sp|Q9TXP0|RS27_CAEEL	Q9TXP0	RS27_CAEEL	40S ribosomal protein S27	197294	297430	214583	304099	330928	297047	164531	217766	191380	171145
sp|Q9TXQ1|PME5_CAEEL	Q9TXQ1	PME5_CAEEL	Poly(ADP-ribose) polymerase pme-5	269566	172047	220711	144183	249989	276198	283468	373324	234325	254560
sp|Q9TXV7|TYDP1_CAEEL	Q9TXV7	TYDP1_CAEEL	Probable tyrosyl-DNA phosphodiesterase	214014	262751	257332	274705	239623	249694	284858	238339	190463	218760
sp|Q9TY03|FRDA_CAEEL	Q9TY03	FRDA_CAEEL	Frataxin, mitochondrial	179591	390387	194404	377340	223264	202528	237476	159880	166801	170802
sp|Q9TYK1|GAR1_CAEEL	Q9TYK1	GAR1_CAEEL	Probable H/ACA ribonucleoprotein complex subunit 1-like protein	172060	394264	180505	345769	196525	200154	149779	197985	190817	185313
sp|Q9TYM6|SHQ1_CAEEL	Q9TYM6	SHQ1_CAEEL	Protein SHQ1 homolog	243339	229305	251573	220300	297304	281324	191052	235903	259002	217935
sp|Q9TYU5|TIP60_CAEEL	Q9TYU5	TIP60_CAEEL	Histone acetyltransferase Tip60 homolog	210927	217907	222188	245159	505766	426003	210019	214122	205879	161328
sp|Q9TZ93|SPT4H_CAEEL	Q9TZ93	SPT4H_CAEEL	Transcription elongation factor SPT4	272444	289367	278074	272165	308252	236989	280195	209049	138279	171850
sp|Q9TZH6|PHS_CAEEL	Q9TZH6	PHS_CAEEL	Putative pterin-4-alpha-carbinolamine dehydratase	223032	211893	264697	224978	296274	255773	263168	182480	290519	277448
sp|Q9TZI1|CERK_CAEEL	Q9TZI1	CERK_CAEEL	Ceramide kinase 1	265698	145628	238552	167100	254830	256282	304144	289674	304659	287487
sp|Q9TZL8|PFKA1_CAEEL	Q9TZL8	PFKA1_CAEEL	ATP-dependent 6-phosphofructokinase 1	266245	246893	282348	269169	250325	253073	200143	207127	215745	196305
sp|Q9TZM3|LRK1_CAEEL	Q9TZM3	LRK1_CAEEL	Leucine-rich repeat serine/threonine-protein kinase 1	203798	269322	229892	281204	222740	187865	223809	243095	226455	249938
sp|Q9TZN1|ARCH_CAEEL	Q9TZN1	ARCH_CAEEL	Protein archease-like	226587	187297	253626	197458	217588	212756	284616	313091	259959	279580
sp|Q9U1Q4|SYV_CAEEL	Q9U1Q4	SYV_CAEEL	Valine--tRNA ligase	219307	281561	210225	273997	247483	231299	222799	266162	197051	210155
sp|Q9U1W2|MED8_CAEEL	Q9U1W2	MED8_CAEEL	Mediator of RNA polymerase II transcription subunit 8	218107	296540	239151	241724	246623	223447	237819	202623	234798	244603
sp|Q9U1Y5|CHK2_CAEEL	Q9U1Y5	CHK2_CAEEL	Serine/threonine-protein kinase chk-2	187047	449153	175113	503476	201356	148672	81970.1	152013	122293	72889.6
sp|Q9U256|PA2L_CAEEL	Q9U256	PA2L_CAEEL	Phospholipase A2-like protein Y52B11A.8	243104	304675	171832	343202	181554	182509	331449	183055	206179	231023
sp|Q9U280-3|TAT1_CAEEL	Q9U280-3	TAT1_CAEEL	Isoform c of Phospholipid-transporting ATPase tat-1	234701	148202	196198	138925	297664	271693	383794	304890	304143	324368
sp|Q9U297|KDM4_CAEEL	Q9U297	KDM4_CAEEL	Lysine-specific demethylase 4	268151	169366	238651	186281	261796	259980	251782	242900	288814	305109
sp|Q9U299|XRN2_CAEEL	Q9U299	XRN2_CAEEL	5'-3' exoribonuclease 2 homolog	193288	342670	148312	339373	188898	193696	198114	244426	188296	215188
sp|Q9U2A8|RL37A_CAEEL	Q9U2A8	RL37A_CAEEL	60S ribosomal protein L37a	281924	189858	305747	244688	313778	253890	295107	254691	172387	204519
sp|Q9U2A9|BOP1_CAEEL	Q9U2A9	BOP1_CAEEL	Ribosome biogenesis protein BOP1 homolog	241537	276127	189708	290207	281181	254912	212552	248909	200640	185392
sp|Q9U2C4|GALT9_CAEEL	Q9U2C4	GALT9_CAEEL	Probable N-acetylgalactosaminyltransferase 9	267136	132388	309535	156132	323210	302120	260381	254088	283210	269825
sp|Q9U2D9|GYS_CAEEL	Q9U2D9	GYS_CAEEL	Probable glycogen [starch] synthase	293100	181205	287491	206208	269685	300094	267834	206226	269757	230900
sp|Q9U2G0|U520_CAEEL	Q9U2G0	U520_CAEEL	Putative U5 small nuclear ribonucleoprotein 200 kDa helicase	250508	212358	244365	218977	263782	263619	214405	238399	273794	244721
sp|Q9U2H9|EF1B2_CAEEL	Q9U2H9	EF1B2_CAEEL	Probable elongation factor 1-beta/1-delta 2	302864	239226	265666	294511	288718	262029	351048	157401	168717	206785
sp|Q9U2M4|HOT_CAEEL	Q9U2M4	HOT_CAEEL	Probable hydroxyacid-oxoacid transhydrogenase, mitochondrial	243411	217691	280491	291958	236106	249800	284916	214390	202047	228599
sp|Q9U2M7|AP4A_CAEEL	Q9U2M7	AP4A_CAEEL	Bis(5'-nucleosyl)-tetraphosphatase [asymmetrical]	238025	306807	241556	288442	233998	227226	269477	231518	210361	140664
sp|Q9U2M8|C2D1_CAEEL	Q9U2M8	C2D1_CAEEL	Coiled-coil and C2 domain-containing protein 1-like	231418	205423	239528	198730	291986	288529	248293	285205	250357	235460
sp|Q9U2Q9|GSK3_CAEEL	Q9U2Q9	GSK3_CAEEL	Glycogen synthase kinase-3	260064	100701	249482	103598	333088	431199	234181	243374	343236	319494
sp|Q9U2R0|BIN3D_CAEEL	Q9U2R0	BIN3D_CAEEL	Probable RNA methyltransferase Y17G7B.18	298245	114270	267115	124039	294312	390714	343599	241755	310025	275830
sp|Q9U2Y2|CK5P3_CAEEL	Q9U2Y2	CK5P3_CAEEL	CDK5RAP3-like protein	232460	289998	257399	282949	213778	220894	210594	218870	203850	206132
sp|Q9U332|RL31_CAEEL	Q9U332	RL31_CAEEL	60S ribosomal protein L31	253284	227621	326642	195547	334652	249318	177495	226494	250276	197201
sp|Q9U3A0|PAN1_CAEEL	Q9U3A0	PAN1_CAEEL	P-granule-associated novel protein 1	220074	215747	192589	218172	198927	243000	268821	265915	282870	304711
sp|Q9U3B6|NOL9_CAEEL	Q9U3B6	NOL9_CAEEL	Polynucleotide 5'-hydroxyl-kinase nol-9	191575	275816	206158	231123	222939	296156	304099	170563	267696	303796
sp|Q9U3C8|DCN1_CAEEL	Q9U3C8	DCN1_CAEEL	Defective in cullin neddylation protein 1	216013	279961	243017	242750	263074	260718	270063	175230	250222	247824
sp|Q9U3H8|TAPT1_CAEEL	Q9U3H8	TAPT1_CAEEL	Protein TAPT1 homolog	337318	123259	291817	137826	381595	362424	380021	192324	290901	233483
sp|Q9U3K5|INX2_CAEEL	Q9U3K5	INX2_CAEEL	Innexin-2	275905	159552	253688	225639	323856	335727	274968	181353	289196	249141
sp|Q9U3N4|INX6_CAEEL	Q9U3N4	INX6_CAEEL	Innexin-6	282817	225367	210298	187472	168029	165045	189405	297727	309664	260812
sp|Q9U3N5|SELT1_CAEEL	Q9U3N5	SELT1_CAEEL	Putative selT-like protein C35C5.3	268012	213283	272302	238644	238888	221565	203447	245629	256190	223166
sp|Q9U489|LIN41_CAEEL	Q9U489	LIN41_CAEEL	Protein lin-41	291318	173508	320720	199050	237327	264017	285577	252442	232792	233967
sp|Q9U539|OCT1_CAEEL	Q9U539	OCT1_CAEEL	Organic cation transporter 1	200574	362533	230694	413302	140125	101039	81492.4	207534	194577	154469
sp|Q9U6P6|RNH2A_CAEEL	Q9U6P6	RNH2A_CAEEL	Ribonuclease H2 subunit A	215312	354765	226691	410389	187202	160064	110411	196048	167977	137104
sp|Q9U7D3|WRT5_CAEEL	Q9U7D3	WRT5_CAEEL	Warthog protein 5	277558	127544	286206	157186	405562	364194	258007	277470	240994	227657
sp|Q9U7E0|ATRX_CAEEL	Q9U7E0	ATRX_CAEEL	Transcriptional regulator ATRX homolog	223389	213019	224171	250959	283943	255749	199320	236229	260153	263852
sp|Q9U9Y8|NLK_CAEEL	Q9U9Y8	NLK_CAEEL	Serine/threonine kinase NLK	249356	299300	306837	341088	188590	180565	160792	172978	178551	185777
sp|Q9UB00|GLCM4_CAEEL	Q9UB00	GLCM4_CAEEL	Putative glucosylceramidase 4	339089	203039	392180	267141	235854	277036	195122	186424	146902	174060
sp|Q9XTB5|LEM2_CAEEL	Q9XTB5	LEM2_CAEEL	LEM protein 2	231267	237800	210742	246720	234628	241129	228201	241143	257534	260544
sp|Q9XTC6|MOM4_CAEEL	Q9XTC6	MOM4_CAEEL	Mitogen-activated protein kinase kinase kinase mom-4	231508	251981	222901	247288	276786	256672	259638	200459	249050	252267
sp|Q9XTF3-2|MBK2_CAEEL	Q9XTF3-2	MBK2_CAEEL	Isoform a of Dual specificity tyrosine-phosphorylation-regulated kinase mbk-2	266154	175343	268285	193838	242489	291790	245594	204702	302794	287990
sp|Q9XTI0|3HIDH_CAEEL	Q9XTI0	3HIDH_CAEEL	Probable 3-hydroxyisobutyrate dehydrogenase, mitochondrial	243258	314086	229441	348751	212817	210978	172959	202318	175483	169104
sp|Q9XTQ5|GOB1_CAEEL	Q9XTQ5	GOB1_CAEEL	Trehalose-phosphatase	274989	188489	283375	211946	265724	271833	243767	253634	244499	225927
sp|Q9XTT4|ANI1_CAEEL	Q9XTT4	ANI1_CAEEL	Anillin-like protein 1	241152	256206	254254	271310	192640	206480	227076	226058	234509	236321
sp|Q9XTT8|PP4C2_CAEEL	Q9XTT8	PP4C2_CAEEL	Serine/threonine-protein phosphatase 4 catalytic subunit 2	287816	171371	249119	177945	225165	299834	282426	224238	284563	298126
sp|Q9XTU6|RUXE_CAEEL	Q9XTU6	RUXE_CAEEL	Probable small nuclear ribonucleoprotein E	240567	229002	266094	248390	268824	244809	217351	247228	209431	236238
sp|Q9XU84|UDA1_CAEEL	Q9XU84	UDA1_CAEEL	Nucleoside-diphosphatase uda-1	233032	251836	278872	264418	232848	239510	196004	254598	194889	210874
sp|Q9XUB2|MEX5_CAEEL	Q9XUB2	MEX5_CAEEL	Zinc finger protein mex-5	178750	410339	209520	418826	191245	168665	148393	162518	144349	150719
sp|Q9XUB9|NRA1_CAEEL	Q9XUB9	NRA1_CAEEL	Nicotinic receptor-associated protein 1	188472	333595	189800	354095	225602	208534	194975	193432	206970	196748
sp|Q9XUC4|HKE41_CAEEL	Q9XUC4	HKE41_CAEEL	Histidine-rich membrane protein KE4 homolog 1	293559	87474.5	245065	117096	150481	271827	224012	344410	325399	361448
sp|Q9XUE6|PMM_CAEEL	Q9XUE6	PMM_CAEEL	Probable phosphomannomutase	258966	171029	212072	179278	203368	261309	327241	287106	276893	313323
sp|Q9XUJ7|DKF1_CAEEL	Q9XUJ7	DKF1_CAEEL	Serine/threonine-protein kinase dkf-1	228898	227038	232893	212847	193098	215275	213689	265835	272040	290873
sp|Q9XUN9|TNNI3_CAEEL	Q9XUN9	TNNI3_CAEEL	Troponin I 3	245090	307629	206983	216193	173263	161856	234686	281764	207685	261507
sp|Q9XUP3|EIF3K_CAEEL	Q9XUP3	EIF3K_CAEEL	Eukaryotic translation initiation factor 3 subunit K	265442	146232	272065	184517	239692	273555	288575	237360	284540	317475
sp|Q9XUS2|MED29_CAEEL	Q9XUS2	MED29_CAEEL	Mediator of RNA polymerase II transcription subunit 29	270113	232986	243563	204161	204774	210001	325587	231338	242974	287386
sp|Q9XUU9|JAGN_CAEEL	Q9XUU9	JAGN_CAEEL	Protein jagunal homolog	237685	190127	243277	222879	394551	407343	242000	190609	239509	229502
sp|Q9XUY5|AT1B3_CAEEL	Q9XUY5	AT1B3_CAEEL	Probable sodium/potassium-transporting ATPase subunit beta-3	262396	235849	267214	242637	240987	238674	214687	243891	222211	219601
sp|Q9XV52|EFGM_CAEEL	Q9XV52	EFGM_CAEEL	Elongation factor G, mitochondrial	268076	220562	269188	255903	208864	198228	209299	228264	260096	237228
sp|Q9XV66|UNC80_CAEEL	Q9XV66	UNC80_CAEEL	Protein unc-80	240731	261773	229990	178915	255737	219905	258928	257278	252052	265111
sp|Q9XVA4|YS0I_CAEEL	Q9XVA4	YS0I_CAEEL	Uncharacterized protein F08G2.4	198210	417567	176636	331777	198405	152432	180226	245334	142671	157897
sp|Q9XVF7|RL8_CAEEL	Q9XVF7	RL8_CAEEL	60S ribosomal protein L8	295732	188394	275334	219891	379423	316809	231215	246210	211324	170827
sp|Q9XVH6|RPB11_CAEEL	Q9XVH6	RPB11_CAEEL	Probable DNA-directed RNA polymerase II subunit RPB11	278779	250898	267244	283486	291920	261283	289225	170274	176112	215220
sp|Q9XVI6|SPTC3_CAEEL	Q9XVI6	SPTC3_CAEEL	Serine palmitoyltransferase 3	220898	248786	266948	364638	249891	227539	209785	202687	185226	184946
sp|Q9XVJ2|GNPI_CAEEL	Q9XVJ2	GNPI_CAEEL	Probable glucosamine-6-phosphate isomerase	191296	183516	181748	152039	437031	438122	406466	276250	254387	239301
sp|Q9XVK5|UBC12_CAEEL	Q9XVK5	UBC12_CAEEL	NEDD8-conjugating enzyme ubc-12	233876	216580	239956	222378	214942	202984	250149	265392	239414	303947
sp|Q9XVP0|RS15_CAEEL	Q9XVP0	RS15_CAEEL	40S ribosomal protein S15	223009	297029	220185	348097	257011	264786	309313	198199	166097	158753
sp|Q9XVR6|OTUBL_CAEEL	Q9XVR6	OTUBL_CAEEL	Ubiquitin thioesterase otubain-like	215078	329173	168177	311782	237903	252878	202641	222744	192901	193282
sp|Q9XVR8|NOP10_CAEEL	Q9XVR8	NOP10_CAEEL	Putative H/ACA ribonucleoprotein complex subunit 3	165972	445780	178481	414267	117999	89990.7	293446	221897	129681	139916
sp|Q9XVS1|MCES_CAEEL	Q9XVS1	MCES_CAEEL	mRNA cap guanine-N7 methyltransferase	241645	222042	219902	214031	300554	263821	228629	238879	273365	248252
sp|Q9XVS3|CLC87_CAEEL	Q9XVS3	CLC87_CAEEL	C-type lectin domain-containing protein 87	321311	250062	218551	223097	423569	227497	388723	177927	171614	225014
sp|Q9XVS8|NXF2_CAEEL	Q9XVS8	NXF2_CAEEL	Nuclear RNA export factor 2	305053	57360.7	281001	61630.6	376483	304254	321949	338253	294751	324254
sp|Q9XVT0|RRS1_CAEEL	Q9XVT0	RRS1_CAEEL	Ribosome biogenesis regulatory protein homolog	249151	240454	217030	231483	281096	216941	229832	285765	226431	221619
sp|Q9XVZ8|ELOF1_CAEEL	Q9XVZ8	ELOF1_CAEEL	Transcription elongation factor 1 homolog	240503	189829	236783	213531	261272	203988	357885	272624	259803	277043
sp|Q9XW10|PAD1_CAEEL	Q9XW10	PAD1_CAEEL	Protein pad-1	223251	224561	239739	223989	263018	240498	246657	249317	254901	264875
sp|Q9XW12|CIAO1_CAEEL	Q9XW12	CIAO1_CAEEL	Probable cytosolic iron-sulfur protein assembly protein CIAO1 homolog	218679	266283	252715	266733	172873	179153	215092	243151	232672	259295
sp|Q9XW15|NNRE_CAEEL	Q9XW15	NNRE_CAEEL	NAD(P)H-hydrate epimerase	238422	140596	227006	148592	189306	212688	440273	312675	269424	385684
sp|Q9XW16|PROF1_CAEEL	Q9XW16	PROF1_CAEEL	Profilin-1	201024	254207	240082	263867	296457	239938	272229	248701	212097	220940
sp|Q9XW42|ANM7_CAEEL	Q9XW42	ANM7_CAEEL	Protein arginine N-methyltransferase 7	245857	208292	245299	230724	269461	270478	251338	267008	231638	232878
sp|Q9XW78|U528_CAEEL	Q9XW78	U528_CAEEL	UPF0528 protein Y75B8A.31	274172	212144	258618	225741	296838	287556	283917	207018	250719	218683
sp|Q9XW79|PP4C1_CAEEL	Q9XW79	PP4C1_CAEEL	Serine/threonine-protein phosphatase 4 catalytic subunit 1	255154	187587	248337	218951	227837	259340	265431	250849	269076	268285
sp|Q9XW87|LONP2_CAEEL	Q9XW87	LONP2_CAEEL	Lon protease homolog 2, peroxisomal	225549	222202	244487	244759	198431	229025	214118	292260	236786	245156
sp|Q9XW92|VATA_CAEEL	Q9XW92	VATA_CAEEL	V-type proton ATPase catalytic subunit A	258285	188536	257228	207119	287106	281304	243884	225696	275697	259251
sp|Q9XWC2|DMON2_CAEEL	Q9XWC2	DMON2_CAEEL	DOMON domain-containing protein Y73F4A.1	286581	150694	223274	159612	214843	229978	280543	243783	305577	371979
sp|Q9XWC3|DMON1_CAEEL	Q9XWC3	DMON1_CAEEL	DOMON domain-containing protein Y73F4A.2	240824	175972	197515	185994	208294	196716	228725	278540	366626	306978
sp|Q9XWD6|CED1_CAEEL	Q9XWD6	CED1_CAEEL	Cell death abnormality protein 1	225568	219906	188235	258994	294895	247707	223542	271962	295155	194407
sp|Q9XWF4|IMPCT_CAEEL	Q9XWF4	IMPCT_CAEEL	Protein IMPACT homolog	353490	38501.7	307692	59642.9	293989	360659	355611	224161	370092	342716
sp|Q9XWG3|TYDP2_CAEEL	Q9XWG3	TYDP2_CAEEL	5'-tyrosyl-DNA phosphodiesterase	304030	74919.2	267316	93733.5	343535	382798	371542	252398	319498	314499
sp|Q9XWH8|BTB14_CAEEL	Q9XWH8	BTB14_CAEEL	BTB/POZ domain-containing protein Y57A10B.3	212577	241619	254064	236027	284909	302604	262808	254108	224216	202039
sp|Q9XWI6|EIF3B_CAEEL	Q9XWI6	EIF3B_CAEEL	Eukaryotic translation initiation factor 3 subunit B	227657	303841	237724	282840	232471	190972	180244	250952	201958	187836
sp|Q9XWJ1|SMG9_CAEEL	Q9XWJ1	SMG9_CAEEL	Protein smg-9	209071	290962	237958	262261	209528	191196	203592	251818	226986	228292
sp|Q9XWN6|ANI3_CAEEL	Q9XWN6	ANI3_CAEEL	Anillin-like protein 3	262226	179965	265595	167634	295989	263640	287654	236478	290309	277199
sp|Q9XWP6|LSD1_CAEEL	Q9XWP6	LSD1_CAEEL	Probable lysine-specific histone demethylase 1	283290	273356	233217	305170	225016	227200	238768	189808	193671	203386
sp|Q9XWQ1|DTBP1_CAEEL	Q9XWQ1	DTBP1_CAEEL	Dysbindin protein homolog	251024	264872	296216	275931	236822	232189	228956	175511	198036	232442
sp|Q9XWS0|SKA1_CAEEL	Q9XWS0	SKA1_CAEEL	Spindle and kinetochore-associated protein 1 homolog	278919	147249	326310	167848	262696	279322	256547	248461	264146	274458
sp|Q9XWS2|EXOC4_CAEEL	Q9XWS2	EXOC4_CAEEL	Exocyst complex component 4	254633	196535	239156	220306	183479	210812	254007	253766	255969	320621
[truncated: 5,537 more rows]
