# Supplementary material for: Tribbles ortholog NIPI-3 and bZIP transcription factor CEBP-1 regulate a Caenorhabditis elegans intestinal immune surveillance pathway
Source: BMC Biol. 2016 Dec 7;14:105. doi: 10.1186/s12915-016-0334-6 (PMC5143455; doi:10.1186/s12915-016-0334-6)
Supplement: Additional file 10: Table S6. — Proteins misregulated in nipi-3(fr4) or pmk-1(km25) as compared to wild type worms. This table lists the proteins differentially expressed in wild type N2 and nipi-3(fr4) animals fed BL21 control bacteria (first tab) or E. coli expressing ToxA (second tab) for 24 hours. This table also lists the proteins differentially expressed in wild type N2 and pmk-1(km25) animals fed E. coli expressing ToxA for 24 hours (third tab). Relative expression levels are an average of two independent replicates. Primary data are provided in Additional file 8. (XLSX 29 kb) [file 12915_2016_334_MOESM10_ESM.xlsx]

## Sheet: BL21 control
				nipi-3(fr4) / N2
Reference	Protein	Wormbase ID	Gene name	log2 FC	FDRup
tr|G5EF01|G5EF01_CAEEL	G5EF01	T04H1.9	tbb-6	2.548	0		log2 FC > 0.585 and FDR <0.05
tr|Q9XWU3|Q9XWU3_CAEEL	Q9XWU3	Y41C4A.11		2.492	0		log2 FC < -0.585 and FDR <0.05
tr|Q86MI0|Q86MI0_CAEEL	Q86MI0	ZK1193.5	dve-1	1.901	0.000442		FDR <0.05
tr|G5EGI7|G5EGI7_CAEEL	G5EGI7	K10C3.3	zig-1	1.753	9.5e-05
tr|O45451|O45451_CAEEL	O45451	F35E8.8	gst-38	1.741	0.000324
sp|Q94231|ARF11_CAEEL	Q94231	F45E4.1	arf-1.1	1.711	0.000223
tr|G5EBF4|G5EBF4_CAEEL	G5EBF4	T28H10.3		1.689	0.001819
tr|H8ESI3|H8ESI3_CAEEL	H8ESI3	Y67H2A.2		1.677	0.048178
tr|Q9XUW0|Q9XUW0_CAEEL	Q9XUW0	F59A1.10	dgat-2	1.669	1.1e-05
tr|A5Z2S7|A5Z2S7_CAEEL	A5Z2S7	T26C5.3		1.594	0.001927
tr|Q22788|Q22788_CAEEL	Q22788	T25G12.1		1.575	0.001688
tr|O17209|O17209_CAEEL	O17209	C01B12.1	sqt-2	1.572	0.000254
tr|Q9XUF1|Q9XUF1_CAEEL	Q9XUF1	C49C3.15		1.543	0.004017
tr|G5EFJ3|G5EFJ3_CAEEL	G5EFJ3	C08E8.4		1.452	0.001658
tr|Q336L1|Q336L1_CAEEL	Q336L1	B0205.13		1.441	0.002233
tr|O61935|O61935_CAEEL	O61935	T09H2.1	cyp-34A4	1.436	0.018339
tr|Q9XWT5|Q9XWT5_CAEEL	Q9XWT5	Y62H9A.3		1.4	0.006577
tr|Q8MYN5|Q8MYN5_CAEEL	Q8MYN5	Y39B6A.24	asp-17	1.386	0.015747
tr|Q966K5|Q966K5_CAEEL	Q966K5	F14H12.1	col-165	1.355	0.007296
tr|Q20675|Q20675_CAEEL	Q20675	F52E4.5		1.355	0.017505
tr|Q17404|Q17404_CAEEL	Q17404	AC3.8	ugt-2	1.349	0.012108
tr|A3RMS6|A3RMS6_CAEEL	A3RMS6	C37H5.14		1.345	0.002233
tr|H2KYR6|H2KYR6_CAEEL	H2KYR6	D1009.4	nlp-14	1.343	0.000937
tr|Q9XVN8|Q9XVN8_CAEEL	Q9XVN8	F36A2.2		1.336	0.001844
sp|Q22285|TTR46_CAEEL	Q22285	T07C12.7	ttr-46	1.314	0.009589
tr|Q9GUI8|Q9GUI8_CAEEL	Q9GUI8	Y45G5AM.3		1.3	0.004747
tr|G5EBY6|G5EBY6_CAEEL	G5EBY6	Y54F10BM.14	phf-5	1.298	0.014468
tr|Q20943|Q20943_CAEEL	Q20943	F57C12.4	mrp-2	1.289	0.004876
tr|O62337|O62337_CAEEL	O62337	R06C1.4		1.284	0.007882
tr|Q9NA84|Q9NA84_CAEEL	Q9NA84	Y57A10A.8		1.276	0.019373
tr|Q304F0|Q304F0_CAEEL	Q304F0	R144.3		1.271	0.014165
tr|Q27GT3|Q27GT3_CAEEL	Q27GT3	F29B9.4	psr-1	1.265	0.036055
tr|Q9XUF6|Q9XUF6_CAEEL	Q9XUF6	C49C3.9		1.232	0.001161
tr|Q09633|Q09633_CAEEL	Q09633	ZK1290.6	rnh-1.1	1.226	0.013013
tr|Q17896|Q17896_CAEEL	Q17896	C10C5.2		1.221	0.001248
tr|Q19481|Q19481_CAEEL	Q19481	F15B9.6		1.199	0.007882
tr|Q966A5|Q966A5_CAEEL	Q966A5	Y58A7A.4		1.198	0.008958
tr|H2KZM0|H2KZM0_CAEEL	H2KZM0	ZK1055.6		1.195	0.006436
sp|Q22038|RHO1_CAEEL	Q22038	Y51H4A.3	rho-1	1.182	0.027967
tr|Q9XTU9|Q9XTU9_CAEEL	Q9XTU9	Y49E10.2	glrx-5	1.171	0.007454
tr|E1B6S3|E1B6S3_CAEEL	E1B6S3	B0024.14	crm-1	1.164	0.018108
tr|Q9NA87|Q9NA87_CAEEL	Q9NA87	Y57A10A.5		1.156	0.029018
tr|O61936|O61936_CAEEL	O61936	T24A6.7		1.117	0.030595
tr|O45445|O45445_CAEEL	O45445	F35C5.9	clec-66	1.092	0.049068
tr|G4SFM6|G4SFM6_CAEEL	G4SFM6	F28B4.2a		1.085	0.041469
tr|O76449|O76449_CAEEL	O76449	ZK1055.7		1.074	0.020122
tr|G4SNP0|G4SNP0_CAEEL	G4SNP0	Y54E10BR.1		1.064	0.00304
tr|D1MN85|D1MN85_CAEEL	D1MN85	F53A2.6	ife-1	1.064	0.007233
tr|O18207|O18207_CAEEL	O18207	Y48E1C.3	tbc-15	1.064	0.020987
tr|H2KZS8|H2KZS8_CAEEL	H2KZS8	F16B4.2		1.061	0.035771
tr|G5EF63|G5EF63_CAEEL	G5EF63	Y48E1B.14	snx-14	1.059	0.008996
sp|G5EGD2|HIF1_CAEEL	G5EGD2	F38A6.3B		1.055	0.030103
tr|O02641|O02641_CAEEL	O02641	R08F11.3	cyp-33C8	0.988	0.026509
tr|Q27531|Q27531_CAEEL	Q27531	F08F3.7	cyp-14A5	0.955	0.048355
tr|O62149|O62149_CAEEL	O62149	F11A6.2	scrm-4	0.939	0.047825
tr|Q6EUT3|Q6EUT3_CAEEL	Q6EUT3	Y105E8A.10c		0.913	0.038388
Reference	Protein	Wormbase ID	Gene name	log2 FC	FDRdown
tr|G5EET8|G5EET8_CAEEL	G5EET8	F15E11.13	pud-1.1	-1.971	0.02002
tr|Q9XVB1|Q9XVB1_CAEEL	Q9XVB1	F01D5.1		-1.69	2e-05
tr|O18005|O18005_CAEEL	O18005	R17.2	pde-12	-1.401	0.002193
tr|O17805|O17805_CAEEL	O17805	F14F7.1	col-98	-1.383	0.034191
tr|A5A8P5|A5A8P5_CAEEL	A5A8P5	Y47G6A.33		-1.314	0.002233
tr|Q9XVB9|Q9XVB9_CAEEL	Q9XVB9	C43D7.5	sdz-6	-1.26	0.006298
tr|Q22806|Q22806_CAEEL	Q22806	T26A8.1		-1.236	0.041394
tr|O45667|O45667_CAEEL	O45667	K10D11.1	dod-17	-1.221	0.009822
tr|Q20921|Q20921_CAEEL	Q20921	F57B1.4	col-160	-1.153	0.03576
sp|P52716|YPP3_CAEEL	P52716	F32A5.3		-1.147	0.049907
tr|Q23123|Q23123_CAEEL	Q23123	W02B12.4		-1.133	0.010678

## Sheet: ToxA nipi-3(fr4)
				nipi-3(fr4) / N2
Reference	Protein	Wormbase ID	Gene name	log2 FC	FDRup
tr|G5EF01|G5EF01_CAEEL	G5EF01	T04H1.9	tbb-6	2.671	0		log2 FC > 0.585 and FDR <0.05
tr|Q9XWU3|Q9XWU3_CAEEL	Q9XWU3	Y41C4A.11		2.369	0		log2 FC < -0.585 and FDR <0.05
tr|Q336L1|Q336L1_CAEEL	Q336L1	B0205.13		2.091	0		FDR <0.05
tr|O45451|O45451_CAEEL	O45451	F35E8.8	gst-38	1.716	1.7e-05
tr|Q304F0|Q304F0_CAEEL	Q304F0	R144.3		1.535	9e-06
tr|Q17404|Q17404_CAEEL	Q17404	AC3.8	ugt-2	1.466	0
tr|G5EFJ3|G5EFJ3_CAEEL	G5EFJ3	C08E8.4		1.444	0.002569
tr|G5EEZ4|G5EEZ4_CAEEL	G5EEZ4	Y44F5A.1		1.435	0.000275
tr|Q9NAB0|Q9NAB0_CAEEL	Q9NAB0	Y53F4B.33	gst-39	1.388	0.000112
sp|Q86DA5|SARM1_CAEEL	Q86DA5	F13B10.1B	tir-1	1.385	0
tr|P91468|P91468_CAEEL	P91468	T20D4.7		1.381	0.001223
tr|K8F801|K8F801_CAEEL	K8F801	Y71D11A.1	cdh-12	1.313	0.031715
sp|Q94231|ARF11_CAEEL	Q94231	F45E4.1	arf-1.1	1.305	3.4e-05
tr|Q20675|Q20675_CAEEL	Q20675	F52E4.5		1.297	0.003554
tr|O76638|O76638_CAEEL	O76638	T08E11.7	fbxa-3	1.294	0.000922
tr|H2KZM0|H2KZM0_CAEEL	H2KZM0	ZK1055.6		1.258	0.000701
sp|P34382|FAR1_CAEEL	P34382	F02A9.2	far-1	1.216	0.003319
tr|Q20943|Q20943_CAEEL	Q20943	F57C12.4	mrp-2	1.197	0.039909
tr|Q8MYN5|Q8MYN5_CAEEL	Q8MYN5	Y39B6A.24	asp-17	1.179	0.039705
tr|Q19208|Q19208_CAEEL	Q19208	F08F8.5	numr-1	1.144	0.013909
tr|G5EDZ7|G5EDZ7_CAEEL	G5EDZ7	K01D12.11	cdr-4	1.136	0.000131
tr|Q9U1Z5|Q9U1Z5_CAEEL	Q9U1Z5	Y60A3A.8		1.09	0.007467
tr|H2KZS8|H2KZS8_CAEEL	H2KZS8	F16B4.2		1.087	0.021785
tr|Q23330|Q23330_CAEEL	Q23330	ZC449.5		1.066	0.015558
tr|O18207|O18207_CAEEL	O18207	Y48E1C.3	tbc-15	1.053	0.000319
tr|O62149|O62149_CAEEL	O62149	F11A6.2	scrm-4	1.035	0.014584
tr|O16198|O16198_CAEEL	O16198	C02A12.1	gst-33	1.013	0.051357
tr|Q9U2B4|Q9U2B4_CAEEL	Q9U2B4	Y47H10A.5		1.003	0.049851
tr|Q965W3|Q965W3_CAEEL	Q965W3	Y40B10A.2	comt-3	1.002	6.1e-05
tr|A7LPJ5|A7LPJ5_CAEEL	A7LPJ5	F10A3.17		0.997	0.042221
tr|Q23614|Q23614_CAEEL	Q23614	ZK822.2		0.944	0.001401
tr|O76449|O76449_CAEEL	O76449	ZK1055.7		0.934	0.027292
tr|Q17962|Q17962_CAEEL	Q17962	C14B1.3		0.933	0.021424
tr|O45445|O45445_CAEEL	O45445	F35C5.9	clec-66	0.924	0.015109
tr|E1B6S3|E1B6S3_CAEEL	E1B6S3	B0024.14	crm-1	0.919	0.026418
tr|G5EG58|G5EG58_CAEEL	G5EG58	C47A10.1	pgp-9	0.914	0.01947
tr|G5EBF4|G5EBF4_CAEEL	G5EBF4	T28H10.3		0.894	0.006861
tr|Q9GUI8|Q9GUI8_CAEEL	Q9GUI8	Y45G5AM.3		0.893	0.001206
tr|E1B6S4|E1B6S4_CAEEL	E1B6S4	F17C11.11		0.85	0.005666
tr|Q21603|Q21603_CAEEL	Q21603	M88.1	ugt-62	0.825	0.003965
tr|G5ECX9|G5ECX9_CAEEL	G5ECX9	C54D10.1	cdr-2	0.727	0.012563
tr|Q27512|Q27512_CAEEL	Q27512	T07C4.9a	nex-2	0.716	0.023031
tr|O44923|O44923_CAEEL	O44923	W10G11.19		0.607	0.049112
Reference	Protein	Wormbase ID	Gene name	log2 FC	FDRdown
tr|Q9XUH3|Q9XUH3_CAEEL	Q9XUH3	C32H11.12	dod-24	-2.006	0
tr|O45078|O45078_CAEEL	O45078	C17H12.8		-1.807	1e-06
tr|Q9XUC0|Q9XUC0_CAEEL	Q9XUC0	T28F3.8		-1.521	0
tr|O01300|O01300_CAEEL	O01300	F09C8.1		-1.47	3.2e-05
tr|Q21327|Q21327_CAEEL	Q21327	K08D8.5		-1.453	0.000747
tr|Q9XUD8|Q9XUD8_CAEEL	Q9XUD8	F55G11.2		-1.372	0
tr|O45667|O45667_CAEEL	O45667	K10D11.1	dod-17	-1.325	0
tr|Q9UAZ2|Q9UAZ2_CAEEL	Q9UAZ2	Y49G5A.1		-1.257	0.000772
tr|O45470|O45470_CAEEL	O45470	F36G9.12	oac-20	-1.235	0.001301
sp|Q9N4A7|SEC13_CAEEL	Q9N4A7	Y77E11A.13A	npp-20	-1.119	0.002424
tr|O01299|O01299_CAEEL	O01299	F09C8.2		-1.118	0.020542
tr|Q4R127|Q4R127_CAEEL	Q4R127	K11D12.13		-1.087	0.00115
tr|D5MCV0|D5MCV0_CAEEL	D5MCV0	F55G11.5	dod-22	-1.085	0.00291
tr|Q9BHL0|Q9BHL0_CAEEL	Q9BHL0	Y111B2A.24		-1.079	0.04779
tr|Q9XVB9|Q9XVB9_CAEEL	Q9XVB9	C43D7.5	sdz-6	-1.042	0.035961
tr|Q9XVB1|Q9XVB1_CAEEL	Q9XVB1	F01D5.1		-1.007	0.009209
tr|O02358|O02358_CAEEL	O02358	F35E12.6		-0.973	0.005954
tr|Q20483|Q20483_CAEEL	Q20483	F46G11.3	tag-257	-0.866	0.041248
tr|Q9BL17|Q9BL17_CAEEL	Q9BL17	Y48G8AL.11	haf-6	-0.84	0.00313
tr|G5EDZ9|G5EDZ9_CAEEL	G5EDZ9	K08B4.6	cpi-1	-0.825	0.001666
tr|O17725|O17725_CAEEL	O17725	D1086.3		-0.808	0.001101
tr|G5EEB6|G5EEB6_CAEEL	G5EEB6	H27M09.4	dpy-14	-0.728	0.003578
tr|H2KYE5|H2KYE5_CAEEL	H2KYE5	F26F12.1	col-140	-0.716	0.037183
tr|Q23123|Q23123_CAEEL	Q23123	W02B12.4		-0.701	0.043507
tr|G5EEV4|G5EEV4_CAEEL	G5EEV4	R03E1.1	sym-4	-0.66	0.020942

## Sheet: ToxA pmk-1(km25)
				pmk-1(km25) / N2
Reference	Protein	Wormbase ID	Gene name	log2 FC	FDRup
tr|G5EDZ6|G5EDZ6_CAEEL	G5EDZ6	C01B4.7		1.949	0.002434		log2 FC > 0.585 and FDR <0.05
tr|G5ED04|G5ED04_CAEEL	G5ED04	F22G12.1		1.824	0.001823		log2 FC < -0.585 and FDR <0.05
tr|O44448|O44448_CAEEL	O44448	C02B10.6		1.627	0.004948		FDR <0.05
tr|U4PLN7|U4PLN7_CAEEL	U4PLN7	Y38C1AA.12		1.226	0.044884
tr|A3RMS6|A3RMS6_CAEEL	A3RMS6	C37H5.14		1.154	0.049387
tr|Q18543|Q18543_CAEEL	Q18543	F49E11.10	scl-2	1.128	0.050926
tr|G1K0X1|G1K0X1_CAEEL	G1K0X1	K07C5.5	ceeh-2	1.084	0.048527
Reference	Protein	Wormbase ID	Gene name	log2 FC	FDRdown
tr|Q95QL6|Q95QL6_CAEEL	Q95QL6	F10E9.11		-0.766	0.030302
tr|G5EDA6|G5EDA6_CAEEL	G5EDA6	C01F6.9		-0.804	0.05036
tr|Q22532|Q22532_CAEEL	Q22532	T16G12.3		-0.821	0.02675
tr|Q21151|Q21151_CAEEL	Q21151	K02F3.9		-0.821	0.043117
tr|Q7YWQ8|Q7YWQ8_CAEEL	Q7YWQ8	Y43F8C.20	grsp-1	-0.848	0.041221
sp|O62220|AN321_CAEEL	O62220	F33H2.3		-0.858	0.030938
tr|O61874|O61874_CAEEL	O61874	ZK6.10	dod-19	-0.866	0.02629
tr|O17641|O17641_CAEEL	O17641	C34F6.2	col-178	-0.88	0.038733
tr|Q95YC6|Q95YC6_CAEEL	Q95YC6	C45B2.1		-0.882	0.033847
tr|Q22631|Q22631_CAEEL	Q22631	T21B6.3		-0.894	0.033382
tr|O02358|O02358_CAEEL	O02358	F35E12.6		-0.897	0.019553
tr|Q93314|Q93314_CAEEL	Q93314	C31E10.6		-0.905	0.027313
tr|P91369|P91369_CAEEL	P91369	K11H12.4		-0.913	0.028671
tr|Q2PJ80|Q2PJ80_CAEEL	Q2PJ80	M02B7.7		-0.919	0.020485
tr|G5EE59|G5EE59_CAEEL	G5EE59	M79.2		-0.924	0.03236
tr|O44658|O44658_CAEEL	O44658	B0213.14	cyp-34A8	-0.926	0.009391
sp|P52715|YUA6_CAEEL	P52715	F13S12.6		-0.938	0.042231
tr|Q22814|Q22814_CAEEL	Q22814	T26C5.1	gst-13	-0.939	0.025215
tr|O45712|O45712_CAEEL	O45712	R09B3.2		-0.945	0.023761
tr|Q9XVI9|Q9XVI9_CAEEL	Q9XVI9	T12D8.6	mlc-5	-0.953	0.020194
tr|O16586|O16586_CAEEL	O16586	F21E9.3	ttr-37	-0.953	0.021683
tr|Q3V5J4|Q3V5J4_CAEEL	Q3V5J4	Y71H2AM.9		-0.966	0.006098
tr|Q7YTK7|Q7YTK7_CAEEL	Q7YTK7	T09A5.15		-0.974	0.011537
tr|Q22145|Q22145_CAEEL	Q22145	T04A8.15	him-18	-0.98	0.015337
tr|O16583|O16583_CAEEL	O16583	C33C12.10		-0.981	0.021454
tr|G5EDZ9|G5EDZ9_CAEEL	G5EDZ9	K08B4.6	cpi-1	-0.984	0.005962
tr|Q23642|Q23642_CAEEL	Q23642	ZK856.7		-0.994	0.027599
sp|Q22957|U376C_CAEEL	Q22957	F10G2.1		-0.996	0.013049
tr|Q93315|Q93315_CAEEL	Q93315	C31E10.7	cytb-5.1	-1.002	0.023103
tr|Q22966|Q22966_CAEEL	Q22966	F25B4.9	clec-1	-1.002	0.044943
sp|O17570|RL38_CAEEL	O17570	C06B8.8	rpl-38	-1.01	0.019765
tr|H2KYC6|H2KYC6_CAEEL	H2KYC6	C25A11.4	ajm-1	-1.01	0.030725
tr|Q65XX4|Q65XX4_CAEEL	Q65XX4	Y47G6A.15		-1.017	0.023928
tr|Q9GYM9|Q9GYM9_CAEEL	Q9GYM9	M60.2		-1.018	0.000851
tr|Q9U3P5|Q9U3P5_CAEEL	Q9U3P5	C24F3.1	tram-1	-1.018	0.037807
tr|A3QM98|A3QM98_CAEEL	A3QM98	C52D10.13	col-138	-1.02	0.007814
tr|O18235|O18235_CAEEL	O18235	Y57G11C.11	coq-3	-1.021	0.006911
tr|Q9NF10|Q9NF10_CAEEL	Q9NF10	Y105E8B.6		-1.023	0.009391
tr|I2HA94|I2HA94_CAEEL	I2HA94	F15A2.1	col-184	-1.025	0.026565
tr|Q23604|Q23604_CAEEL	Q23604	ZK813.3		-1.025	0.033382
sp|Q17827|PFD1_CAEEL	Q17827	C08F8.1	pfd-1	-1.026	0.031477
tr|F5GU60|F5GU60_CAEEL	F5GU60	T21F4.1		-1.037	0.001133
tr|Q20199|Q20199_CAEEL	Q20199	F39H12.3		-1.041	0.013887
tr|Q22551|Q22551_CAEEL	Q22551	T18H9.1	grd-6	-1.045	0.002444
tr|H2KYC9|H2KYC9_CAEEL	H2KYC9	C01B10.6		-1.063	0.019204
sp|P18948-2|VIT6_CAEEL	P18948-2	K07H8.6	vit-6	-1.069	0.028081
tr|Q86NE0|Q86NE0_CAEEL	Q86NE0	T18H9.2	asp-2	-1.084	0.003509
tr|Q9TZE4|Q9TZE4_CAEEL	Q9TZE4	W04C9.4		-1.09	0.028572
tr|Q19093|Q19093_CAEEL	Q19093	F01F1.2		-1.096	0.024952
tr|Q9NA78|Q9NA78_CAEEL	Q9NA78	Y57A10A.23		-1.112	0.005224
tr|O45444|O45444_CAEEL	O45444	F35C5.6	clec-63	-1.115	0.013887
tr|Q19618|Q19618_CAEEL	Q19618	F20B10.3		-1.124	0.002787
tr|H2L083|H2L083_CAEEL	H2L083	Y65B4BR.6	grl-16	-1.124	0.017089
tr|D5MCV0|D5MCV0_CAEEL	D5MCV0	F55G11.5	dod-22	-1.125	0.011724
tr|Q9N4X1|Q9N4X1_CAEEL	Q9N4X1	Y46D2A.2		-1.126	0.00105
sp|P49197|RS21_CAEEL	P49197	F37C12.11	rps-21	-1.131	0.018188
tr|H9G2Z8|H9G2Z8_CAEEL	H9G2Z8	F10D11.6		-1.148	0.000214
tr|Q9BKP8|Q9BKP8_CAEEL	Q9BKP8	C17F4.7		-1.163	0.00206
tr|Q95QN9|Q95QN9_CAEEL	Q95QN9	E04F6.15		-1.182	0.015337
tr|Q22806|Q22806_CAEEL	Q22806	T26A8.1		-1.216	0.000322
tr|G5EEI4|G5EEI4_CAEEL	G5EEI4	Y39B6A.20	asp-1	-1.225	0.000721
tr|H2KZ76|H2KZ76_CAEEL	H2KZ76	C34H4.4	col-107	-1.249	0.001228
tr|Q23425|Q23425_CAEEL	Q23425	ZK1248.15		-1.254	0.000194
tr|H2KYE5|H2KYE5_CAEEL	H2KYE5	F26F12.1	col-140	-1.258	0.000342
tr|O01299|O01299_CAEEL	O01299	F09C8.2		-1.266	0.046844
tr|O45443|O45443_CAEEL	O45443	F35C5.8	clec-65	-1.268	0.000717
tr|Q9UAZ2|Q9UAZ2_CAEEL	Q9UAZ2	Y49G5A.1		-1.28	0.000978
tr|Q8MXT6|Q8MXT6_CAEEL	Q8MXT6	Y77E11A.15	col-106	-1.301	0.02418
tr|O02628|O02628_CAEEL	O02628	C03G6.15	cyp-35A2	-1.314	0.043117
tr|O16331|O16331_CAEEL	O16331	C09H5.2	catp-3	-1.322	0.001839
tr|Q20921|Q20921_CAEEL	Q20921	F57B1.4	col-160	-1.333	3.8e-05
tr|Q9XVB9|Q9XVB9_CAEEL	Q9XVB9	C43D7.5	sdz-6	-1.355	1e-05
tr|O45440|O45440_CAEEL	O45440	F35C5.5	clec-62	-1.361	0.003084
tr|Q9U309|Q9U309_CAEEL	Q9U309	Y105C5B.15		-1.362	0.001794
sp|O45166|FOLT2_CAEEL	O45166	F37B4.7	folt-2	-1.385	0.003733
tr|Q86MP1|Q86MP1_CAEEL	Q86MP1	Y41C4A.16	col-95	-1.386	0.000145
tr|Q19090|Q19090_CAEEL	Q19090	F01F1.11		-1.424	0.005035
tr|O45667|O45667_CAEEL	O45667	K10D11.1	dod-17	-1.47	5e-06
tr|Q9XUD8|Q9XUD8_CAEEL	Q9XUD8	F55G11.2		-1.472	1.7e-05
sp|P06125|VIT5_CAEEL	P06125	C04F6.1	vit-5	-1.477	0.012546
sp|Q9N4J2|VIT3_CAEEL	Q9N4J2	F59D8.1	vit-3	-1.495	1.1e-05
tr|O17070|O17070_CAEEL	O17070	F23F1.7		-1.509	3e-06
tr|Q94271|Q94271_CAEEL	Q94271	K10C2.3	asp-14	-1.52	2.1e-05
tr|H2L0Q1|H2L0Q1_CAEEL	H2L0Q1	ZK6.11		-1.535	0.000813
tr|Q9GYM8|Q9GYM8_CAEEL	Q9GYM8	M60.5	kqt-2	-1.558	0.000948
sp|P18947|VIT4_CAEEL	P18947	F59D8.2	vit-4	-1.57	0.000161
tr|O01300|O01300_CAEEL	O01300	F09C8.1		-1.618	0.030198
tr|O01531|O01531_CAEEL	O01531	F21F8.4	asp-12	-1.691	0
tr|Q9XVR5|Q9XVR5_CAEEL	Q9XVR5	C30H6.9		-1.74	0.009312
tr|Q9XVB1|Q9XVB1_CAEEL	Q9XVB1	F01D5.1		-1.774	3e-05
tr|O01532|O01532_CAEEL	O01532	F21F8.3	asp-5	-1.785	0
tr|Q7YTR9|Q7YTR9_CAEEL	Q7YTR9	C27B7.9		-1.855	0
sp|P18835|COL19_CAEEL	P18835	ZK1193.1	col-19	-1.927	0.005272
sp|P18831|COL6_CAEEL	P18831	ZK1290.3	rol-8	-1.956	0
tr|O17805|O17805_CAEEL	O17805	F14F7.1	col-98	-1.962	0
tr|O62416|O62416_CAEEL	O62416	Y22F5A.5	lys-2	-1.996	0
tr|O02153|O02153_CAEEL	O02153	T01B10.2	grd-14	-2.031	0
sp|Q09455|COL39_CAEEL	Q09455	C09G5.4	col-39	-2.039	0
tr|Q9XUC0|Q9XUC0_CAEEL	Q9XUC0	T28F3.8		-2.057	0
tr|Q21327|Q21327_CAEEL	Q21327	K08D8.5		-2.174	1e-06
tr|O01525|O01525_CAEEL	O01525	F19F10.10	ets-6	-2.19	6e-06
tr|Q95XX2|Q95XX2_CAEEL	Q95XX2	Y54G2A.6	clec-85	-2.255	2.4e-05
tr|O45470|O45470_CAEEL	O45470	F36G9.12	oac-20	-2.494	0
tr|Q9XUH3|Q9XUH3_CAEEL	Q9XUH3	C32H11.12	dod-24	-2.787	0
tr|O45078|O45078_CAEEL	O45078	C17H12.8		-2.828	0
tr|G5EC22|G5EC22_CAEEL	G5EC22	F55G11.4		-2.861	0
