# Supplementary material for: Tribbles ortholog NIPI-3 and bZIP transcription factor CEBP-1 regulate a Caenorhabditis elegans intestinal immune surveillance pathway
Source: BMC Biol. 2016 Dec 7;14:105. doi: 10.1186/s12915-016-0334-6 (PMC5143455; doi:10.1186/s12915-016-0334-6)
Supplement: Additional file 11: Table S7. — Specificity of tissue-restricted RNAi strains. This table lists the results of RNAi feeding experiments using double stranded RNAs targeting genes expressed in the indicated tissue. Results presented as percentage of affected animals and the total number scored. Synchronized L1 worms were dropped onto the RNAi food and, after 3 days, worms were scored as affected if they developmentally arrested (act-5), twitched in 10 mM levamisole (unc-22), had a detached cuticle (bli-1), low mobility (unc-45), sterility (pos-1) or any of the previous phenotypes (L4440 control). (XLSX 10 kb) [file 12915_2016_334_MOESM11_ESM.xlsx]

## Sheet: Sheet1
		gut	body wall muscle	body wall muscle	hypodermis	germline	control		* JM43 on act-5
strain	RNAi in	act-5	unc-45	unc-22	bli-1	pos-1	L4440		no arrest	partial arrest	full arrest
N2	all	100% (74)	100% (137)	100% (100)	100% (97)	100% (10)	0% (82)		67% (77)	16% (18)	17% (20)
MGH167	gut	99% (70)	0% (87)	0% (100)	0% (168)	0% (10)	0% (96)
JM43	hypodermis	Mix *	0% (147)	13% (100)	100% (214)	20% (10)	0% (151)
