# Supplementary material for: Tribbles ortholog NIPI-3 and bZIP transcription factor CEBP-1 regulate a Caenorhabditis elegans intestinal immune surveillance pathway
Source: BMC Biol. 2016 Dec 7;14:105. doi: 10.1186/s12915-016-0334-6 (PMC5143455; doi:10.1186/s12915-016-0334-6)
Supplement: Additional file 15: — Primary data for Figs. 1b and 3b, Figures S3a, b, and S7b, and Tables S3 and S4. (XLSX 35 kb) [file 12915_2016_334_MOESM15_ESM.xlsx]

## Sheet: Fig 1B
G418	number of adult worms
ug/ml	N2				IG544				KU25
0	162	143	181	137	93	103	85	77	124	103	110	97
31.25	138	147	127	149	91	82	85	87	97	76	89	75
62.5	138	152	144	145	63	58	61	50	65	63	61	76
125	157	152	143	136	8	19	24	10	13	11	17	10
187.5	99	89	77	91	4	3	8	8	3	0	0	0
250	24	31	27	14	2	0	2	1	0	0	0	0

## Sheet: Fig 3B
	relative expression, normalized to snb-1 gene
strain, sample	F11D11.3	C49G7.5	M176.1	K10G4.3	T24E12.5	T21E8.1	C07G3.2	F53E10.4	F35E12.5	T24B8.5	F08G5.6
N2, sample 1	42.562	2.94244	22.667	1.53584	6.02751	0.0564188	0.00556196	0.309526	0.09387	0.0401223	0.06948
N2, sample 2	37.2327	3.36665	18.3243	1.98913	6.11564	0.0708823	0.0063695	0.300921	0.0980735	0.0285927	0.0606251
N2, sample 3	40.2726	5.55809	24.6248	2.17313	5.37725	0.0596625	0.00589018	0.276119	0.223401	0.016322	0.0606894
N2, sample 4	52.7666	6.15179	34.686	4.45179	8.05182	0.080499	0.0133042	0.445208	0.303	0.0310371	0.129492
MGH167, sample 1	21.7696	2.59688	15.5699	3.07351	3.11624	0.0944899	0.00383349	0.535195	0.516567	0.31996	0.517566
MGH167, sample 2	19.2781	2.97259	12.4391	3.93657	2.88096	0.200715	0.00460076	0.548012	0.360794	0.179436	0.27827
MGH167, sample 3	74.8401	6.70136	36.1264	4.52119	5.46064	0.0947097	0.00815211	0.533643	0.309374	0.123788	0.375947
MGH167, sample 4	67.3392	6.34241	52.6647	4.27681	7.20443	0.108529	0.0111595	0.799589	0.357446	0.170743	0.52975

## Sheet: Fig S3A
	relative expression, normalized to snb-1 gene
strain, sample	C07G3.2	C49G7.5	F08G5.6	F35E12.5	C32H11.12	F53E10.4
N2 OP50, sample 1	1.10315	0.784991	0.813832	0.813921	0.668776	0.978682
N2 OP50, sample 2	1.21907	0.88038	1.1273	1.11803	1.24616	1.56992
N2 OP50, sample 3	0.743593	1.44699	1.08999	1.09892	1.1999	0.65085
N2 PA14, sample 1	16.165	5.30235	13.5551	47.0854	13.9626	56.5169
N2 PA14, sample 2	26.4914	24.0061	3.78427	8.1091	8.5685	61.1304
N2 PA14, sample 3	71.9083	39.5452	8.47379	17.417	26.5648	58.6379
IG544 OP50, sample 1	5.73539	11.4632	0.245267	0.039742	0.0943162	0.240898
IG544 OP50, sample 2	10.5902	11.0246	0.595037	0.351232	0.561903	0.480222
IG544 OP50, sample 3	16.9524	16.0575	0.744154	0.243683	0.759253	0.356508
IG544 PA14, sample 1	57.3903	48.9304	1.82056	3.32917	4.92396	14.1035
IG544 PA14, sample 2	62.9257	61.7241	1.39342	2.83444	5.76219	14.6355
IG544 PA14, sample 3	123.124	50.3416	4.69824	12.2529	16.496	15.9398
KU25 OP50, sample 1	0.603492	0.662443	0.0105788	0.0186393	0.0239833	0.575344
KU25 OP50, sample 2	0.356532	0.424633	0.0146848	0.0384636	0.012754	0.790983
KU25 OP50, sample 3	0.724795	0.793119	0.0509372	0.150492	0.0341983	1.41634
KU25 PA14, sample 1	169.086	116.848	0.0167743	0.260781	1.02425	38.8819
KU25 PA14, sample 2	254.209	169.366	0.0149466	0.17334	0.860967	31.8457
KU25 PA14, sample 3	180.566	78.4277	0.0470189	1.01456	4.23505	19.3155
ERT61 OP50, sample 1	0.0694512	0.0884319	2.38912	7.76043	2.35762	0.800419
ERT61 OP50, sample 2	1.87546	0.389226	3.18365	6.43389	2.22043	1.22524
ERT61 OP50, sample 3	1.09232	0.0991016	4.07798	14.7016	10.4269	0.738276
ERT61 PA14, sample 1	3.12682	0.225661	14.1214	113.843	42.6528	81.9201
ERT61 PA14, sample 2	2.05257	0.280134	17.7502	68.2352	49.5658	102.002
ERT61 PA14, sample 3	2.58321	0.249753	15.938	119	114.984	84.0119
RB911 OP50, sample 1	1.75875	2.38475	0.627283	0.0736567	0.757755	0.376067
RB911 OP50, sample 2	1.41942	1.59392	0.311089	0.0492801	0.630513	0.391296
RB911 PA14, sample 1	25.2986	17.5601	11.0666	9.67257	13.1917	29.2404
RB911 PA14, sample 2	37.1128	76.8547	15.0686	9.81355	13.9533	36.2284

## Sheet: Fig S3B
	relative expression, normalized to snb-1 gene
strain, sample	irg-2	F11D11.3	T24E12.5	M176.1	T19C9.8	K10D11.2	pgp-6	K10G4.3
N2 BL21, sample 1	0.616697	0.990741	0.598683	0.857656	2.82467	2.5767	0.667229	0.762663
N2 BL21, sample 2	1.62098	1.009	1.66976	1.16557	0.353902	0.38796	1.49822	1.31074
N2 ToxA, sample 1	134.086	275.233	100.583	117.865	86.3708	7.26018	91.4998	25.0837
N2 ToxA, sample 2	130.737	222.36	82.1728	121.438	94.3327	6.49686	76.0746	18.9364
IG544 BL21, sample 1	7.11099	3.80024	1.6357	9.35805	19.5208	0.132145	1.44019	2.31408
IG544 BL21, sample 2	6.90122	3.58605	1.57535	12.3993	19.89	0.184929	1.67671	1.95651
IG544 ToxA, sample 1	266.201	448.81	61.7641	731.242	509.758	1.60962	53.6534	27.8372
IG544 ToxA, sample 2	227.286	317.339	15.0008	1075.56	524.87	1.15358	45.8159	21.8032
AU0067 BL21, sample 1	2.95941	5.51974	4.80743	0.62686	0.159031	1.36931	4.47465	3.1578
AU0067 BL21, sample 2	4.12718	6.51349	9.12515	1.53593	0.297743	1.82104	8.27386	3.5341
AU0067 ToxA, sample 1	172.593	551.204	192.01	44.1262	20.0126	26.4769	62.1518	46.9166
AU0067 ToxA, sample 2	256.557	551.23	179.387	58.79	18.2263	35.2183	68.5685	57.8962

## Sheet: fig S7B
	relative expression, normalized to snb-1 gene
strain, sample	T24E12.5	C32H11.12	F08G5.6	T24B8.5	F11D11.3
N2, sample 1	1.09687	0.755993	0.87444	0.601969	1.04801
N2, sample 2	0.911684	1.32276	1.14359	1.66121	0.954193
IG544, sample 1	0.981026	0.0294983	0.380248	0.0142724	0.76562
IG544, sample 2	0.502974	0.226616	0.248196	0.0356839	1.28549
AU0350, sample 1	0.0487414	0.0855991	0.488595	0.273033	0.00622504
AU0350, sample 2	0.0783275	0.436715	0.616336	0.265895	0.00563222
AU0352, sample 1	0.103887	0.278394	0.985279	0.533384	0.00153071
AU0352, sample 2	0.169047	0.254111	0.506195	1.0172	0.00827278
AU0351, sample 1	0.557744	0.371667	0.350322	0.0955199	0.0228046
AU0351, sample 2	0.183034	0.316679	0.0633018	0.114041	0.0135542
CZ8920, sample 1	0.981706	1.34809	0.979961	0.498524	0.0177502
CZ8920, sample 2	0.825787	1.78529	1.67423	0.426312	0.0203983

## Sheet: nanostring
Gene_name	N2_OP50_1	N2_OP50_2	N2_OP50_3	N2_PA14_1	N2_PA14_2	N2_PA14_3	PT100_NIPI3_1	PT100_NIPI3_2	PT100_N2_1	PT100_N2_2	TOXA_N2_1	TOXA_N2_2	TOXA_NIPI3_1	TOXA_NIPI3_2	PMK1_OP50_1	PMK1_OP50_2	PMK1_PA14_1	PMK1_PA14_2
B0024.4	70	65	94	3009	2081	3847	236	721	51	42	573	485	398	4077	120	51	3776	6651
C02A12.4	433	443	695	471	266	347	374	2660	316	258	414	291	271	4478	464	238	548	917
C02B4.2	139	190	305	173	187	324	84	246	215	272	299	253	60	298	174	138	187	291
C03G6.15	349	526	926	392	142	350	334	574	1000	1315	1195	960	256	722	750	448	250	311
C06B3.3	57	98	203	428	134	406	38	81	132	162	452	401	52	204	126	83	73	110
C06B3.7	2	2	22	58	371	1783	149	342	36	49	8430	8319	1149	9228	2	2	2670	1289
C07G3.2	49	51	72	558	770	1518	104	333	43	84	4303	3697	763	9497	45	44	4252	3396
C08A9.1	46	59	147	47	28	59	23	33	28	33	62	45	21	50	112	73	35	36
C09H5.2	285	543	505	421	260	631	214	469	347	456	664	439	172	671	21	48	7	25
C12C8.1	37	40	164	70	65	157	43	121	41	42	55	43	21	77	30	32	53	72
C14F5.1	108	156	300	152	200	457	237	555	290	418	480	412	170	727	175	134	416	511
C15F1.7	2121	2308	6610	2315	1872	5724	2104	4357	3892	4958	4329	4068	894	3513	2604	2285	1900	2250
C15H9.6	11481	9340	17959	16065	11539	30658	4813	8089	8899	12784	19190	11780	1932	13144	10405	9164	9033	11814
C17H12.8	741	355	952	3771	2058	5441	902	963	2188	2254	21782	20843	1049	5071	18	15	5	15
C25E10.2	6	8	17	16	24	41	14	22	15	20	32	35	8	41	12	7	15	10
C29F7.2	97	198	349	562	490	1108	193	633	511	632	319	300	83	408	217	175	322	512
C31A11.5	41	32	47	392	522	1107	133	170	177	207	1903	1557	324	3271	13	12	48	68
C32D5.12	45	50	95	74	58	131	120	243	127	129	212	134	74	288	43	57	76	110
C32H11.1	6	7	17	696	338	826	8	7	18	15	39	31	6	14	3	7	11	7
C32H11.12	446	508	1112	17077	15210	30952	48	532	581	610	1158	1064	30	281	9	16	591	846
C32H11.3	19	14	28	299	137	336	7	27	33	26	53	45	14	89	12	9	16	30
C34G6.4	332	304	541	244	156	376	162	296	260	378	538	284	59	427	421	280	216	271
C37C3.10	5	10	19	20	20	55	16	29	28	28	49	70	9	32	14	3	14	24
C37H5.8	9259	7026	13106	9382	5823	14438	4915	8234	12238	20257	17334	12333	1587	10050	8501	7223	7802	10072
C49C8.4	133	131	242	169	119	255	72	292	143	165	174	139	41	243	136	157	128	176
C49G7.5	19	26	33	102	325	655	343	914	69	88	26608	26450	3209	22729	14	8	2347	1650
F01D5.5	81	33	77	751	309	768	20	119	25	55	51	56	13	93	27	22	42	81
F08F8.5	17	22	42	72	26	71	387	1467	198	229	1279	1371	850	5384	51	31	131	147
F08G5.6	116	146	322	4739	1058	3750	84	202	438	455	652	500	19	309	10	13	15	20
F08H9.4	17	10	19	23	11	29	6	17	15	12	19	14	7	26	14	12	9	19
F11D11.3	7	4	7	36	15	39	76	124	4	15	598	500	329	1880	7	2	294	293
F14F9.3	8	4	17	11	53	105	177	296	14	16	6356	4907	571	4886	6	8	680	306
F21F8.3	6604	4711	11186	14993	9332	26389	6563	7934	10226	14298	17210	12070	2401	10377	3952	3492	2154	3792
F21F8.7	14388	10195	15854	46714	30594	64618	20214	39748	23354	33327	67602	46237	9946	102384	9552	6804	12228	17637
F22B5.4	124	79	150	179	56	160	19	51	18	27	26	27	22	54	80	79	82	116
F22H10.2	92	129	285	183	568	773	619	1493	285	344	2523	2771	1408	7402	149	124	2040	1875
F26A3.4	186	493	616	339	504	709	190	602	198	262	1877	1570	292	2882	237	351	360	912
F28B4.3	3475	2506	3681	10372	6959	18929	1733	2250	2124	4134	5692	2560	507	6622	2507	2046	1722	2898
F28F8.2	87	70	118	30	49	90	35	47	80	145	292	282	26	85	43	110	185	164
F35E12.5	286	349	471	31893	5525	13974	46	221	140	158	304	228	22	399	20	20	84	179
F35E8.11	4	10	15	196	55	199	18	22	24	22	34	38	7	41	7	7	26	58
F35G2.4	302	302	653	281	154	333	217	347	366	377	379	312	103	381	308	249	156	233
F36A4.7	366	320	759	529	312	1308	331	533	724	1321	1635	890	109	1021	406	328	555	667
F37B12.2	1224	1166	2324	3694	2150	5498	834	1661	1755	2587	2787	2212	341	1693	1402	1106	1526	1876
F38E11.1	122	199	340	173	136	243	82	117	103	121	184	146	55	276	188	179	111	116
F38E11.2	29	34	61	50	61	90	17	39	29	31	57	51	11	68	25	25	39	68
F42A10.4	386	399	820	513	441	983	344	652	707	1006	1184	933	126	692	460	373	586	753
F43E2.8	4155	4213	9829	6772	7097	19053	3536	6448	8437	11797	13032	10036	1404	6051	5018	3804	4769	5897
F44E5.5	319	479	910	745	1744	934	327	1619	489	562	542	827	158	2095	325	348	3141	4943
F45D3.4	212	719	678	879	1461	3033	844	2966	633	955	1749	1642	707	4181	254	415	2151	3730
F47G4.3	227	239	389	63	30	67	77	135	102	145	136	123	178	187	149	183	14	16
F49F1.1	25	25	22	291	104	246	15	21	165	201	391	305	16	111	8	6	8	14
F49F1.6	14	21	19	470	268	641	7	44	30	49	51	49	20	67	16	12	12	19
F49F1.7	75	49	80	1180	262	522	21	55	120	160	195	146	44	62	39	27	25	44
F49H6.13	6	5	8	488	186	252	5	2	5	2	24	50	5	17	2	2	3	9
F52F10.4	52	24	49	221	136	365	25	68	16	16	3710	3217	45	344	4	6	79	91
F53E10.4	103	107	247	12352	12469	32039	37	81	217	230	319	254	23	211	101	126	3723	4512
F54B8.4	50	34	115	397	259	793	84	359	73	85	1185	1287	351	2458	27	30	1526	1644
F55G11.2	163	89	180	14528	6238	15351	47	161	171	214	237	234	24	95	27	31	345	537
F55G11.6	8	8	19	111	85	214	11	33	7	15	47	30	6	41	6	10	13	21
F56D6.2	51	30	92	2756	1141	3419	53	77	191	257	3263	2519	142	451	5	11	7	5
F59A7.1	13	7	19	16	16	21	6	17	7	12	11	14	10	27	8	5	8	20
F59B10.4	18	37	66	60	57	120	25	90	31	27	71	61	37	144	27	27	48	80
H12D21.1	7402	5805	14126	15884	4891	14683	1727	439	258	226	195	258	1194	528	6719	5921	7160	9949
H23N18.1	145	193	534	304	100	468	43	163	62	72	119	121	39	135	156	144	235	356
H23N18.3	55	82	141	149	47	191	24	121	52	34	55	53	10	53	30	72	50	150
K05B2.4	13	19	25	361	460	1235	25	57	21	31	57	45	24	109	14	10	58	60
K07C6.3	3	2	11	6	8	9	5	11	7	12	12	13	7	18	4	4	7	5
K07G6.4	136	89	166	1458	1035	2598	295	999	243	316	1538	1444	333	3724	9	17	118	143
K08C7.5	3	4	9	5	3	12	7	19	13	8	88	76	20	69	4	4	4	4
K08D8.5	252	177	344	1218	1027	1665	179	309	751	839	1554	1248	99	532	34	23	6	16
K08F4.7	784	1044	2511	1557	244	869	162	383	412	427	236	223	86	222	986	972	699	1007
K09A9.1	158	167	288	221	247	485	508	1336	183	326	2726	1861	704	7008	211	167	751	709
K09D9.2	22	27	38	138	37	95	21	34	94	95	108	105	18	87	20	13	18	19
K10D11.2	7	8	9	38	35	55	4	22	13	21	769	609	27	126	3	4	8	6
K10G4.3	23	21	31	103	103	170	104	236	68	89	2485	2060	297	2816	24	25	102	113
K11G9.6	22	109	108	61	50	83	205	1201	259	270	124	100	78	398	149	66	38	62
K12G11.4	26	16	56	169	128	368	34	126	59	79	235	164	31	389	9	17	31	53
M176.1	7	6	12	20	21	21	26	71	8	8	1771	1886	510	1837	9	6	93	126
R03D7.6	304	250	808	1970	1952	6325	472	2932	557	628	599	720	286	2281	375	349	3225	3309
R08H2.1	7	14	23	60	32	73	14	36	22	29	38	33	11	48	16	17	26	31
R10E8.3	4	6	17	8	6	20	5	21	8	10	12	18	11	25	4	5	9	5
R11A5.3	15	18	32	36	43	65	49	118	116	116	229	213	50	154	20	14	36	35
T04C12.6	32292	29497	65782	31835	18867	52301	12471	19279	20036	28059	29157	22664	4984	24704	28581	28754	22409	32507
T05A10.5	526	170	412	530	76	382	21	26	9	29	29	31	21	44	65	218	57	312
T10H9.4	2002	2045	3920	2438	1979	4407	3243	7470	3666	4676	7189	6478	1743	9584	2404	1910	3036	3380
T19C9.8	18	3	18	35	33	64	162	361	59	82	7573	7926	1643	8357	14	9	104	102
T19D12.3	13	14	23	117	87	126	1	17	16	24	20	17	16	24	7	10	16	42
T19H12.1	37	43	81	73	46	118	47	101	93	88	92	124	17	103	39	28	45	58
T21E8.1	118	68	133	543	487	1041	80	225	112	106	6251	4675	387	4765	34	34	1720	1330
T22B7.3	34	68	94	47	58	156	228	707	246	215	504	428	197	745	29	36	53	139
T24B8.5	658	778	1806	4894	4005	7858	214	653	2653	2404	15412	14116	230	3702	22	23	50	87
T24C4.4	67	77	118	3274	6713	12430	852	3067	256	343	13302	12713	3582	35796	59	50	9936	9735
T24E12.5	18	13	36	45	32	73	81	206	22	44	2160	1426	361	3943	24	14	22	28
T27E4.3	2684	3555	9691	2784	1730	3734	6403	26352	1390	1556	3023	3113	2963	23967	5557	4049	9049	8450
T27E4.8	2574	3918	10749	3294	2587	4923	7705	28190	1554	1653	3333	3498	3587	25875	6144	4689	14720	14613
T27F6.8	155	132	195	122	92	191	45	114	112	112	210	160	39	170	89	71	74	135
T28C12.4	199	477	760	327	287	666	290	715	314	489	634	470	168	891	325	313	227	580
T28H10.3	174	250	332	790	1093	1906	4248	15505	1511	1932	7068	6458	3029	21210	272	202	2559	3210
W02D9.10	133	91	202	104	68	155	56	110	97	133	519	397	136	704	73	98	121	165
Y22D7AL.5	9912	7115	17392	7045	4710	14102	4742	8124	11062	15056	16590	13069	1482	9823	8869	8210	6205	7248
Y22D7AR.9	115	109	226	363	402	798	132	433	126	129	1177	1013	293	2667	111	88	284	338
Y22F5A.5	2196	1462	3009	28595	20087	43300	4353	16901	4795	5405	25356	24444	5163	61961	123	117	1990	2535
Y38A10A.5	21869	16137	37825	36609	26162	68762	13860	30186	24308	29778	38589	32946	8248	31733	17802	16812	20205	27702
Y38E10A.15	212	316	544	87	48	92	124	255	122	129	224	216	160	449	340	214	39	71
Y38E10A.5	113	47	63	1670	2137	3811	72	169	73	88	410	344	145	1526	13	10	544	733
Y46C8AL.4	9	7	9	41	19	54	5	19	9	13	16	23	10	21	20	6	13	15
Y46G5A.20	29	23	47	72	183	261	451	1393	50	82	493	403	249	1328	59	38	463	645
Y46H3A.2	297	235	1008	567	281	729	321	1208	217	192	645	656	248	1340	292	284	1734	1618
Y46H3A.3	242	253	659	533	336	702	363	1454	165	149	472	454	186	1177	285	241	2762	2381
Y51B9A.8	7	6	8	143	66	192	12	34	6	12	1671	1576	299	3034	6	3	2555	2100
Y56A3A.33	26	20	61	57	31	93	49	92	74	82	637	640	194	711	35	25	82	63
Y58A7A.5	29	64	84	104	357	641	494	1167	70	90	11074	11510	2659	18617	37	32	1985	1205
ZC376.7	952	1006	2357	1348	1122	3121	1278	2923	2642	4016	6019	4815	736	5228	1181	1002	1657	1914
ZC443.6	109	154	294	609	485	1139	214	763	128	169	884	726	251	2556	192	163	1344	1314
ZK1037.5	9	6	11	14	15	23	4	8	8	11	22	29	15	31	10	13	9	11
ZK697.6	25	14	50	36	21	67	27	66	22	44	35	36	14	41	20	21	27	28
ZK896.5	40	21	55	257	268	504	58	88	62	71	696	626	85	467	12	9	58	93
